# Supplementary material for: (Acetato-κ2 O,O′)bis­(1,10-phenanthroline-κ2 N,N′)copper(II) trifluoro­acetate tetra­hydrate
Source: Acta Crystallogr Sect E Struct Rep Online. 2010 Jun 30;66(Pt 7):m865. doi: 10.1107/S1600536810024359 (PMC3007037; doi:10.1107/S1600536810024359)
Supplement: Supplementary file 1 [file e-66-0m865-sup1.cif]

##############################################################################
###                                                                        ###
###        Electronic paper (Acta Crystallographica Section E)             ###
###                                                                        ###
##############################################################################
#                                                                            #
# This CIF contains the data in a paper accepted for publication in Acta     #
# Crystallographica Section E. It conforms to the requirements of Notes      #
# for Authors for Section E, and has been peer reviewed under the auspices   #
# of the IUCr Commission on Journals.                                        #
#                                                                            #
# Full details of the Crystallographic Information File format               #
# are given in the paper "The Crystallographic Information File (CIF):       #
# a New Standard Archive File for Crystallography" by S. R. Hall, F. H.      #
# Allen and I. D. Brown [Acta Cryst. (1991), A47, 655-685].                  #
#                                                                            #
# The current version of the core CIF dictionary is obtainable from          #
# ftp://ftp.iucr.org/pub/cif_core.dic. The current version number is 2.4.    #
#                                                                            #
# Software is freely available for graphical display of the structure(s) in  #
# this CIF.  For information consult the CIF home page http://www.iucr.org/  #
# cif/home.html                                                              #
#                                                                            #
# This file may be used for bona fide research purposes within the           #
# scientific community so long as proper attribution is given to the journal # 
# article from which it was obtained.                                        #
#                                                                            #
##############################################################################
                                             
data_I
_audit_creation_method     SHELXL-97
_chemical_name_systematic
;
(Acetato-\k^2^<i>O</i>,<i>O</i>')bis(1,10-phenanthroline-
\k^2^<i>N</i>,<i>N</i>')copper(II) trifluoroacetate tetrahydrate
;
_chemical_name_common     ?
_chemical_formula_moiety     'C26 H19 Cu F3 N4 O2 +, C2 F3 O2 -, 4(H2 O)'
_chemical_formula_sum     'C28 H27 Cu F3 N4 O8'
_chemical_formula_iupac     '[Cu (C2 H3 O2) (C12 H8 N2)2] (C2 F3 O2), 4H2 O'
_chemical_formula_weight     668.08
_chemical_melting_point     ?
_symmetry_cell_setting     triclinic
_symmetry_space_group_name_H-M     'P -1'
loop_
    _symmetry_equiv_pos_as_xyz
    'x, y, z'
    '-x, -y, -z'
_cell_length_a     8.9019(7)
_cell_length_b     11.6662(9)
_cell_length_c     15.6980(10)
_cell_angle_alpha     101.6190(10)
_cell_angle_beta     101.5120(10)
_cell_angle_gamma     108.5140(10)
_cell_volume     1451.98(19)
_cell_formula_units_Z     2
_cell_measurement_reflns_used     4430
_cell_measurement_theta_min     2.534
_cell_measurement_theta_max     27.818
_cell_measurement_temperature     293(2)
_exptl_crystal_description     block
_exptl_crystal_colour     blue
_exptl_crystal_size_max     0.28
_exptl_crystal_size_mid     0.25
_exptl_crystal_size_min     0.19
_exptl_crystal_density_diffrn     1.528
_exptl_crystal_density_meas     ?
_exptl_crystal_density_method     'not measured'
_exptl_crystal_F_000     686
_exptl_absorpt_coefficient_mu     0.828
_exptl_absorpt_correction_type     multi-scan
_exptl_absorpt_process_details     '(SADABS; Bruker, 2005)'
_exptl_absorpt_correction_T_min     0.8012
_exptl_absorpt_correction_T_max     0.8585
_exptl_special_details
;
;
_diffrn_ambient_temperature     293(2)
_diffrn_radiation_type     MoK\a
_diffrn_radiation_wavelength     0.71073
_diffrn_radiation_source     'fine-focus sealed tube'
_diffrn_radiation_monochromator     graphite
_diffrn_measurement_device_type     'Bruker SMART APEX'
_diffrn_measurement_method     'phi and omega scans'
_diffrn_detector_area_resol_mean     ?
_diffrn_reflns_number     7689
_diffrn_reflns_av_R_equivalents     0.0429
_diffrn_reflns_av_sigmaI/netI     0.0404
_diffrn_reflns_theta_min     2.50
_diffrn_reflns_theta_max     25.05
_diffrn_reflns_theta_full     25.05
_diffrn_measured_fraction_theta_max     0.992
_diffrn_measured_fraction_theta_full     0.992
_diffrn_reflns_limit_h_min     -10
_diffrn_reflns_limit_h_max     10
_diffrn_reflns_limit_k_min     -13
_diffrn_reflns_limit_k_max     13
_diffrn_reflns_limit_l_min     -18
_diffrn_reflns_limit_l_max     17
_diffrn_standards_number     ?
_diffrn_standards_interval_count     ?
_diffrn_standards_interval_time     ?
_diffrn_standards_decay_%     ?
_refine_special_details
;
Refinement of <i>F</i>^2^ against ALL reflections. The weighted <i>R</i>-factor
<i>wR</i> and goodness of fit <i>S</i> are based on <i>F</i>^2^, conventional
<i>R</i>-factors <i>R</i> are based on <i>F</i>, with <i>F</i> set to zero for
negative <i>F</i>^2^. The threshold expression of <i>F</i>^2^ >
\s(<i>F</i>^2^) is used only for calculating <i>R</i>-factors(gt) <i>etc</i>.
and is not relevant to the choice of reflections for refinement.
<i>R</i>-factors based on <i>F</i>^2^ are statistically about twice as large
as those based on <i>F</i>, and <i>R</i>- factors based on ALL data will be
even larger.
;
_reflns_number_total     5112
_reflns_number_gt     4389
_reflns_threshold_expression     I>2sigma(I)
_refine_ls_structure_factor_coef     Fsqd
_refine_ls_matrix_type     full
_refine_ls_R_factor_all     0.0579
_refine_ls_R_factor_gt     0.0511
_refine_ls_wR_factor_gt     0.1533
_refine_ls_wR_factor_ref     0.1593
_refine_ls_goodness_of_fit_ref     1.018
_refine_ls_restrained_S_all     1.260
_refine_ls_number_reflns     5112
_refine_ls_number_parameters     425
_refine_ls_number_restraints     103
_refine_ls_hydrogen_treatment     constr
_refine_ls_weighting_scheme     calc
_refine_ls_weighting_details
         'calc w=1/[\s^2^(Fo^2^)+(0.1080P)^2^+0.7243P] where P=(Fo^2^+2Fc^2^)/3'
_atom_sites_solution_hydrogens     geom
_atom_sites_solution_primary     direct
_atom_sites_solution_secondary     difmap
_refine_ls_shift/su_max     0.002
_refine_ls_shift/su_mean     0.000
_refine_diff_density_max     1.040
_refine_diff_density_min     -0.865
_refine_ls_extinction_method     none
_refine_ls_extinction_coef     ?
loop_
    _atom_type_symbol
    _atom_type_description
    _atom_type_scat_dispersion_real
    _atom_type_scat_dispersion_imag
    _atom_type_scat_source
    'C' 'C' 0.0033 0.0016
                         'International Tables Vol C Tables 4.2.6.8 and 6.1.1.4'
    'H' 'H' 0.0000 0.0000
                         'International Tables Vol C Tables 4.2.6.8 and 6.1.1.4'
    'O' 'O' 0.0106 0.0060
                         'International Tables Vol C Tables 4.2.6.8 and 6.1.1.4'
    'F' 'F' 0.0171 0.0103
                         'International Tables Vol C Tables 4.2.6.8 and 6.1.1.4'
    'N' 'N' 0.0061 0.0033
                         'International Tables Vol C Tables 4.2.6.8 and 6.1.1.4'
    'Cu' 'Cu' 0.3201 1.2651
                         'International Tables Vol C Tables 4.2.6.8 and 6.1.1.4'
_computing_data_collection     'SMART (Bruker, 2005)'
_computing_cell_refinement     'SAINT (Bruker, 2005)'
_computing_data_reduction     'SAINT (Bruker, 2005)'
_computing_structure_solution     'SHELXS97 (Sheldrick, 2008)'
_computing_structure_refinement     'SHELXL97 (Sheldrick, 2008)'
_computing_molecular_graphics     'XP in SHELXTL (Sheldrick, 2008)'
_computing_publication_material     'SHELXL97 (Sheldrick, 2008)'
loop_
    _atom_site_type_symbol
    _atom_site_label
    _atom_site_fract_x
    _atom_site_fract_y
    _atom_site_fract_z
    _atom_site_U_iso_or_equiv
    _atom_site_adp_type
    _atom_site_calc_flag
    _atom_site_refinement_flags
    _atom_site_occupancy
    _atom_site_disorder_assembly
    _atom_site_disorder_group
    Cu Cu1 0.70769(5) 0.42710(4) 0.71713(3) 0.0397(2) Uani d . 1 . .
    F F1 0.083(2) 0.9968(17) 0.6171(10) 0.133(4) Uani d PDU 0.52(2) A 1
    F F2 0.138(2) 0.8377(11) 0.5566(10) 0.118(4) Uani d PDU 0.52(2) A 1
    F F3 0.3252(15) 1.0243(15) 0.6021(9) 0.121(4) Uani d PDU 0.52(2) A 1
    F F1' 0.0317(13) 0.9385(17) 0.5837(12) 0.120(4) Uani d PDU 0.48(2) A 2
    F F2' 0.206(2) 0.8680(17) 0.5546(10) 0.117(4) Uani d PDU 0.48(2) A 2
    F F3' 0.263(2) 1.0720(11) 0.6148(9) 0.116(4) Uani d PDU 0.48(2) A 2
    N N1 0.5545(4) 0.3202(3) 0.5937(2) 0.0432(8) Uani d . 1 . .
    N N2 0.5668(4) 0.5324(3) 0.6982(2) 0.0440(8) Uani d . 1 . .
    N N3 0.6031(4) 0.3667(3) 0.8268(2) 0.0439(8) Uani d . 1 . .
    N N4 0.8712(4) 0.5606(3) 0.8296(2) 0.0428(8) Uani d . 1 . .
    O O1 0.8368(4) 0.3195(3) 0.7158(2) 0.0491(7) Uani d . 1 . .
    O O2 0.9846(4) 0.4555(4) 0.6563(2) 0.0676(9) Uani d . 1 . .
    O O3 0.1324(9) 0.8811(7) 0.7380(5) 0.146(2) Uani d . 1 . .
    O O4 0.3983(7) 0.9689(5) 0.7462(4) 0.1105(16) Uani d . 1 . .
    O O5 0.7803(6) 0.8614(5) 0.9518(4) 0.1055(15) Uani d . 1 . .
    H H5A 0.8130 0.8679 0.9051 0.127 Uiso d RD 1 . .
    H H5B 0.8480 0.9207 0.9978 0.127 Uiso d R 1 . .
    O O6 0.7421(6) 0.0847(4) 0.7568(4) 0.0954(14) Uani d . 1 . .
    H H6A 0.7587 0.1508 0.7392 0.115 Uiso d R 1 . .
    H H6B 0.6419 0.0542 0.7570 0.115 Uiso d R 1 . .
    O O7 0.5361(8) 0.9627(7) 0.9249(4) 0.139(2) Uani d . 1 . .
    H H7A 0.6116 0.9327 0.9256 0.166 Uiso d R 1 . .
    H H7B 0.5276 0.9963 0.8818 0.166 Uiso d R 1 . .
    O O8 0.9949(10) 1.0217(8) 0.8494(5) 0.176(3) Uani d . 1 . .
    H H8A 0.8909 0.9997 0.8294 0.211 Uiso d RD 1 . .
    H H8B 1.0276 0.9799 0.8113 0.211 Uiso d R 1 . .
    C C1 0.9569(5) 0.3597(5) 0.6812(3) 0.0505(10) Uani d . 1 . .
    C C2 1.0606(7) 0.2817(6) 0.6725(4) 0.0720(15) Uani d . 1 . .
    H H2A 1.0192 0.2109 0.6951 0.108 Uiso d R 1 . .
    H H2B 1.1731 0.3315 0.7071 0.108 Uiso d R 1 . .
    H H2C 1.0556 0.2522 0.6099 0.108 Uiso d R 1 . .
    C C3 1.0023(6) 0.6569(4) 0.8305(3) 0.0539(11) Uani d . 1 . .
    H H3 1.0226 0.6644 0.7757 0.065 Uiso d R 1 . .
    C C4 1.1096(6) 0.7466(4) 0.9102(4) 0.0624(13) Uani d . 1 . .
    H H4 1.1998 0.8126 0.9082 0.075 Uiso d R 1 . .
    C C5 1.0821(6) 0.7371(4) 0.9907(3) 0.0583(12) Uani d . 1 . .
    H H5 1.1533 0.7966 1.0444 0.070 Uiso d R 1 . .
    C C6 0.9449(5) 0.6366(4) 0.9928(3) 0.0497(10) Uani d . 1 . .
    C C7 0.8417(5) 0.5507(4) 0.9101(3) 0.0402(9) Uani d . 1 . .
    C C8 0.6997(5) 0.4478(4) 0.9087(3) 0.0401(9) Uani d . 1 . .
    C C9 0.6667(6) 0.4339(4) 0.9899(3) 0.0511(11) Uani d . 1 . .
    C C10 0.5254(7) 0.3300(5) 0.9842(4) 0.0659(14) Uani d . 1 . .
    H H10 0.4985 0.3174 1.0368 0.079 Uiso d R 1 . .
    C C11 0.4303(7) 0.2496(5) 0.9031(4) 0.0676(14) Uani d . 1 . .
    H H11 0.3378 0.1809 0.8992 0.081 Uiso d R 1 . .
    C C12 0.4720(6) 0.2712(4) 0.8253(3) 0.0544(11) Uani d . 1 . .
    H H12 0.4047 0.2153 0.7694 0.065 Uiso d R 1 . .
    C C13 0.7751(7) 0.5228(5) 1.0731(3) 0.0633(13) Uani d . 1 . .
    H H13 0.7536 0.5136 1.1274 0.076 Uiso d R 1 . .
    C C14 0.9071(7) 0.6189(5) 1.0746(3) 0.0627(13) Uani d . 1 . .
    H H14 0.9755 0.6753 1.1301 0.075 Uiso d R 1 . .
    C C15 0.5530(6) 0.2158(4) 0.5418(3) 0.0566(11) Uani d . 1 . .
    H H15 0.6303 0.1826 0.5631 0.068 Uiso d R 1 . .
    C C16 0.4407(7) 0.1531(5) 0.4566(3) 0.0685(14) Uani d . 1 . .
    H H16 0.4453 0.0806 0.4214 0.082 Uiso d R 1 . .
    C C17 0.3246(7) 0.1982(6) 0.4250(3) 0.0719(16) Uani d . 1 . .
    H H17 0.2476 0.1556 0.3687 0.086 Uiso d R 1 . .
    C C18 0.3210(5) 0.3089(5) 0.4771(3) 0.0568(12) Uani d . 1 . .
    C C19 0.4408(5) 0.3674(4) 0.5617(3) 0.0446(9) Uani d . 1 . .
    C C20 0.4465(5) 0.4808(4) 0.6192(3) 0.0435(9) Uani d . 1 . .
    C C21 0.3284(5) 0.5328(5) 0.5919(3) 0.0549(11) Uani d . 1 . .
    C C22 0.3376(7) 0.6413(6) 0.6535(4) 0.0709(15) Uani d . 1 . .
    H H22 0.2617 0.6788 0.6392 0.085 Uiso d R 1 . .
    C C23 0.4577(8) 0.6925(5) 0.7343(4) 0.0720(15) Uani d . 1 . .
    H H23 0.4622 0.7637 0.7757 0.086 Uiso d R 1 . .
    C C24 0.5729(6) 0.6375(5) 0.7545(3) 0.0585(12) Uani d . 1 . .
    H H24 0.6565 0.6751 0.8090 0.070 Uiso d R 1 . .
    C C25 0.2096(6) 0.4726(6) 0.5058(4) 0.0689(16) Uani d . 1 . .
    H H25 0.1326 0.5073 0.4870 0.083 Uiso d R 1 . .
    C C26 0.2068(6) 0.3658(7) 0.4505(4) 0.0698(16) Uani d . 1 . .
    H H26 0.1285 0.3295 0.3941 0.084 Uiso d R 1 . .
    C C27 0.2466(9) 0.9333(5) 0.7120(4) 0.0738(16) Uani d . 1 A .
    C C28 0.1951(7) 0.9529(5) 0.6193(4) 0.0709(14) Uani d D 1 . .
loop_
    _atom_site_aniso_label
    _atom_site_aniso_U_11
    _atom_site_aniso_U_22
    _atom_site_aniso_U_33
    _atom_site_aniso_U_12
    _atom_site_aniso_U_13
    _atom_site_aniso_U_23
    Cu1 0.0400(3) 0.0424(3) 0.0318(3) 0.0131(2) 0.0061(2) 0.0079(2)
    F1 0.127(8) 0.135(8) 0.138(8) 0.076(6) -0.004(6) 0.033(6)
    F2 0.108(8) 0.122(6) 0.075(5) -0.001(6) 0.009(6) 0.010(5)
    F3 0.109(7) 0.130(7) 0.119(6) 0.005(6) 0.049(5) 0.070(6)
    F1' 0.071(6) 0.127(8) 0.130(8) 0.013(6) 0.004(5) 0.032(6)
    F2' 0.118(8) 0.148(8) 0.071(5) 0.060(7) 0.024(6) -0.015(6)
    F3' 0.127(8) 0.102(7) 0.094(6) 0.006(6) 0.018(6) 0.050(5)
    N1 0.0406(18) 0.0477(19) 0.0347(17) 0.0091(15) 0.0117(14) 0.0089(15)
    N2 0.0454(19) 0.0455(19) 0.0408(18) 0.0165(15) 0.0121(15) 0.0125(15)
    N3 0.0445(19) 0.0401(18) 0.0436(19) 0.0126(15) 0.0115(15) 0.0108(15)
    N4 0.0416(18) 0.0445(18) 0.0366(17) 0.0123(15) 0.0057(14) 0.0110(15)
    O1 0.0505(17) 0.0550(17) 0.0462(16) 0.0231(14) 0.0162(13) 0.0159(14)
    O2 0.072(2) 0.080(2) 0.066(2) 0.0317(19) 0.0306(18) 0.038(2)
    O3 0.175(6) 0.155(6) 0.132(5) 0.042(5) 0.091(5) 0.077(5)
    O4 0.098(4) 0.090(3) 0.113(4) 0.023(3) -0.004(3) 0.020(3)
    O5 0.093(3) 0.131(4) 0.099(3) 0.045(3) 0.031(3) 0.038(3)
    O6 0.090(3) 0.075(3) 0.127(4) 0.027(2) 0.034(3) 0.044(3)
    O7 0.136(5) 0.190(6) 0.109(4) 0.102(5) 0.023(4) 0.029(4)
    O8 0.203(8) 0.259(9) 0.161(7) 0.159(7) 0.096(6) 0.099(7)
    C1 0.051(2) 0.068(3) 0.034(2) 0.025(2) 0.0098(18) 0.016(2)
    C2 0.076(3) 0.102(4) 0.062(3) 0.053(3) 0.032(3) 0.030(3)
    C3 0.051(3) 0.051(2) 0.051(3) 0.009(2) 0.008(2) 0.018(2)
    C4 0.047(3) 0.045(3) 0.074(3) 0.004(2) 0.001(2) 0.012(2)
    C5 0.053(3) 0.048(3) 0.052(3) 0.015(2) -0.007(2) -0.003(2)
    C6 0.052(2) 0.052(2) 0.042(2) 0.026(2) 0.0027(19) 0.0063(19)
    C7 0.044(2) 0.043(2) 0.0327(19) 0.0205(18) 0.0040(16) 0.0087(16)
    C8 0.045(2) 0.044(2) 0.038(2) 0.0233(18) 0.0126(17) 0.0132(17)
    C9 0.062(3) 0.062(3) 0.046(2) 0.036(2) 0.023(2) 0.021(2)
    C10 0.075(3) 0.078(4) 0.068(3) 0.035(3) 0.041(3) 0.037(3)
    C11 0.066(3) 0.060(3) 0.083(4) 0.019(3) 0.036(3) 0.029(3)
    C12 0.054(3) 0.044(2) 0.061(3) 0.012(2) 0.020(2) 0.014(2)
    C13 0.086(4) 0.079(4) 0.036(2) 0.043(3) 0.022(2) 0.017(2)
    C14 0.075(3) 0.078(3) 0.033(2) 0.039(3) 0.005(2) 0.004(2)
    C15 0.058(3) 0.053(3) 0.048(3) 0.010(2) 0.018(2) 0.004(2)
    C16 0.070(3) 0.063(3) 0.049(3) 0.005(3) 0.020(2) -0.003(2)
    C17 0.056(3) 0.086(4) 0.034(2) -0.008(3) 0.005(2) -0.002(2)
    C18 0.041(2) 0.078(3) 0.037(2) 0.001(2) 0.0096(18) 0.019(2)
    C19 0.034(2) 0.056(2) 0.038(2) 0.0049(18) 0.0116(16) 0.0184(19)
    C20 0.036(2) 0.055(2) 0.042(2) 0.0124(18) 0.0152(17) 0.0231(19)
    C21 0.043(2) 0.071(3) 0.064(3) 0.022(2) 0.022(2) 0.039(3)
    C22 0.066(3) 0.079(4) 0.096(4) 0.043(3) 0.035(3) 0.050(3)
    C23 0.086(4) 0.062(3) 0.083(4) 0.041(3) 0.032(3) 0.022(3)
    C24 0.068(3) 0.056(3) 0.055(3) 0.029(2) 0.017(2) 0.013(2)
    C25 0.039(2) 0.108(5) 0.071(3) 0.024(3) 0.015(2) 0.056(4)
    C26 0.037(2) 0.115(5) 0.047(3) 0.010(3) 0.005(2) 0.038(3)
    C27 0.094(4) 0.050(3) 0.073(4) 0.018(3) 0.036(3) 0.010(3)
    C28 0.069(3) 0.065(3) 0.074(4) 0.015(3) 0.028(3) 0.020(3)
_geom_special_details
;
All e.s.d.'s (except the e.s.d. in the dihedral angle between two l.s. planes)
are estimated using the full covariance matrix. The cell e.s.d.'s are taken
into account individually in the estimation of e.s.d.'s in distances, angles
and torsion angles; correlations between e.s.d.'s in cell parameters are only
used when they are defined by crystal symmetry. An approximate (isotropic)
treatment of cell e.s.d.'s is used for estimating e.s.d.'s involving l.s.
planes.
;
loop_
    _geom_bond_atom_site_label_1
    _geom_bond_atom_site_label_2
    _geom_bond_site_symmetry_2
    _geom_bond_distance
    _geom_bond_publ_flag
    Cu1 O1 . 1.953(3) y
    Cu1 N1 . 2.015(3) y
    Cu1 N4 . 2.022(3) y
    Cu1 N2 . 2.037(3) y
    Cu1 N3 . 2.244(3) y
    F1 C28 . 1.256(11) ?
    F2 C28 . 1.367(12) ?
    F3 C28 . 1.308(10) ?
    F1' C28 . 1.393(12) ?
    F2' C28 . 1.311(12) ?
    F3' C28 . 1.351(11) ?
    N1 C15 . 1.317(6) ?
    N1 C19 . 1.357(5) ?
    N2 C24 . 1.337(6) ?
    N2 C20 . 1.344(5) ?
    N3 C12 . 1.326(6) ?
    N3 C8 . 1.357(5) ?
    N4 C3 . 1.333(6) ?
    N4 C7 . 1.361(5) ?
    O1 C1 . 1.294(5) ?
    O2 C1 . 1.226(6) ?
    O3 C27 . 1.202(8) ?
    O4 C27 . 1.245(8) ?
    O5 H5A . 0.8500 ?
    O5 H5B . 0.8500 ?
    O6 H6A . 0.8501 ?
    O6 H6B . 0.8500 ?
    O7 H7A . 0.8500 ?
    O7 H7B . 0.8501 ?
    O8 H8A . 0.8500 ?
    O8 H8B . 0.8500 ?
    C1 C2 . 1.494(7) ?
    C2 H2A . 0.9600 ?
    C2 H2B . 0.9600 ?
    C2 H2C . 0.9600 ?
    C3 C4 . 1.390(7) ?
    C3 H3 . 0.9300 ?
    C4 C5 . 1.353(8) ?
    C4 H4 . 0.9300 ?
    C5 C6 . 1.410(7) ?
    C5 H5 . 0.9300 ?
    C6 C7 . 1.397(6) ?
    C6 C14 . 1.428(7) ?
    C7 C8 . 1.433(6) ?
    C8 C9 . 1.392(6) ?
    C9 C10 . 1.415(7) ?
    C9 C13 . 1.425(7) ?
    C10 C11 . 1.343(8) ?
    C10 H10 . 0.9301 ?
    C11 C12 . 1.392(7) ?
    C11 H11 . 0.9300 ?
    C12 H12 . 0.9300 ?
    C13 C14 . 1.334(8) ?
    C13 H13 . 0.9300 ?
    C14 H14 . 0.9300 ?
    C15 C16 . 1.389(7) ?
    C15 H15 . 0.9300 ?
    C16 C17 . 1.355(8) ?
    C16 H16 . 0.9300 ?
    C17 C18 . 1.396(8) ?
    C17 H17 . 0.9300 ?
    C18 C19 . 1.406(6) ?
    C18 C26 . 1.422(8) ?
    C19 C20 . 1.423(6) ?
    C20 C21 . 1.410(6) ?
    C21 C22 . 1.397(8) ?
    C21 C25 . 1.419(7) ?
    C22 C23 . 1.363(8) ?
    C22 H22 . 0.9300 ?
    C23 C24 . 1.391(7) ?
    C23 H23 . 0.9300 ?
    C24 H24 . 0.9300 ?
    C25 C26 . 1.356(8) ?
    C25 H25 . 0.9300 ?
    C26 H26 . 0.9300 ?
    C27 C28 . 1.521(9) ?
loop_
    _geom_angle_atom_site_label_1
    _geom_angle_atom_site_label_2
    _geom_angle_atom_site_label_3
    _geom_angle_site_symmetry_1
    _geom_angle_site_symmetry_3
    _geom_angle
    _geom_angle_publ_flag
    O1 Cu1 N1 . . 91.55(13) y
    O1 Cu1 N4 . . 93.66(13) y
    N1 Cu1 N4 . . 169.21(13) y
    O1 Cu1 N2 . . 171.51(12) y
    N1 Cu1 N2 . . 81.21(14) y
    N4 Cu1 N2 . . 92.78(14) y
    O1 Cu1 N3 . . 93.94(12) y
    N1 Cu1 N3 . . 110.64(13) y
    N4 Cu1 N3 . . 78.44(13) y
    N2 Cu1 N3 . . 92.75(13) y
    C15 N1 C19 . . 117.9(4) ?
    C15 N1 Cu1 . . 129.2(3) ?
    C19 N1 Cu1 . . 112.9(3) ?
    C24 N2 C20 . . 118.2(4) ?
    C24 N2 Cu1 . . 129.2(3) ?
    C20 N2 Cu1 . . 112.5(3) ?
    C12 N3 C8 . . 117.7(4) ?
    C12 N3 Cu1 . . 132.8(3) ?
    C8 N3 Cu1 . . 109.5(2) ?
    C3 N4 C7 . . 118.3(4) ?
    C3 N4 Cu1 . . 125.3(3) ?
    C7 N4 Cu1 . . 116.4(3) ?
    C1 O1 Cu1 . . 110.9(3) ?
    H5A O5 H5B . . 109.6 ?
    H6A O6 H6B . . 109.6 ?
    H7A O7 H7B . . 109.8 ?
    H8A O8 H8B . . 108.6 ?
    O2 C1 O1 . . 122.5(4) ?
    O2 C1 C2 . . 121.4(4) ?
    O1 C1 C2 . . 116.0(4) ?
    C1 C2 H2A . . 109.0 ?
    C1 C2 H2B . . 109.7 ?
    H2A C2 H2B . . 109.5 ?
    C1 C2 H2C . . 109.8 ?
    H2A C2 H2C . . 109.5 ?
    H2B C2 H2C . . 109.5 ?
    N4 C3 C4 . . 122.7(4) ?
    N4 C3 H3 . . 118.7 ?
    C4 C3 H3 . . 118.7 ?
    C5 C4 C3 . . 119.5(5) ?
    C5 C4 H4 . . 120.3 ?
    C3 C4 H4 . . 120.2 ?
    C4 C5 C6 . . 119.7(4) ?
    C4 C5 H5 . . 120.2 ?
    C6 C5 H5 . . 120.1 ?
    C7 C6 C5 . . 117.6(4) ?
    C7 C6 C14 . . 118.9(4) ?
    C5 C6 C14 . . 123.5(4) ?
    N4 C7 C6 . . 122.2(4) ?
    N4 C7 C8 . . 118.1(3) ?
    C6 C7 C8 . . 119.6(4) ?
    N3 C8 C9 . . 122.7(4) ?
    N3 C8 C7 . . 117.6(3) ?
    C9 C8 C7 . . 119.7(4) ?
    C8 C9 C10 . . 117.2(4) ?
    C8 C9 C13 . . 119.1(4) ?
    C10 C9 C13 . . 123.7(4) ?
    C11 C10 C9 . . 120.0(5) ?
    C11 C10 H10 . . 120.0 ?
    C9 C10 H10 . . 120.0 ?
    C10 C11 C12 . . 119.0(5) ?
    C10 C11 H11 . . 120.3 ?
    C12 C11 H11 . . 120.7 ?
    N3 C12 C11 . . 123.4(5) ?
    N3 C12 H12 . . 118.3 ?
    C11 C12 H12 . . 118.3 ?
    C14 C13 C9 . . 121.3(4) ?
    C14 C13 H13 . . 119.3 ?
    C9 C13 H13 . . 119.4 ?
    C13 C14 C6 . . 121.3(4) ?
    C13 C14 H14 . . 119.2 ?
    C6 C14 H14 . . 119.6 ?
    N1 C15 C16 . . 122.8(5) ?
    N1 C15 H15 . . 118.5 ?
    C16 C15 H15 . . 118.7 ?
    C17 C16 C15 . . 119.6(5) ?
    C17 C16 H16 . . 120.2 ?
    C15 C16 H16 . . 120.2 ?
    C16 C17 C18 . . 120.0(4) ?
    C16 C17 H17 . . 120.1 ?
    C18 C17 H17 . . 120.0 ?
    C17 C18 C19 . . 116.7(5) ?
    C17 C18 C26 . . 124.9(5) ?
    C19 C18 C26 . . 118.4(5) ?
    N1 C19 C18 . . 123.0(4) ?
    N1 C19 C20 . . 116.5(4) ?
    C18 C19 C20 . . 120.5(4) ?
    N2 C20 C21 . . 123.5(4) ?
    N2 C20 C19 . . 116.9(4) ?
    C21 C20 C19 . . 119.6(4) ?
    C22 C21 C20 . . 116.4(4) ?
    C22 C21 C25 . . 124.8(5) ?
    C20 C21 C25 . . 118.8(5) ?
    C23 C22 C21 . . 120.3(5) ?
    C23 C22 H22 . . 119.8 ?
    C21 C22 H22 . . 119.9 ?
    C22 C23 C24 . . 119.6(5) ?
    C22 C23 H23 . . 120.1 ?
    C24 C23 H23 . . 120.3 ?
    N2 C24 C23 . . 122.0(5) ?
    N2 C24 H24 . . 119.3 ?
    C23 C24 H24 . . 118.7 ?
    C26 C25 C21 . . 121.3(5) ?
    C26 C25 H25 . . 119.6 ?
    C21 C25 H25 . . 119.2 ?
    C25 C26 C18 . . 121.4(5) ?
    C25 C26 H26 . . 119.1 ?
    C18 C26 H26 . . 119.5 ?
    O3 C27 O4 . . 130.9(7) ?
    O3 C27 C28 . . 113.8(7) ?
    O4 C27 C28 . . 115.2(6) ?
    F1 C28 F3 . . 113.6(9) ?
    F1 C28 F2' . . 127.6(11) ?
    F3 C28 F2' . . 81.4(9) ?
    F1 C28 F3' . . 74.3(9) ?
    F3 C28 F3' . . 40.5(6) ?
    F2' C28 F3' . . 113.5(10) ?
    F1 C28 F2 . . 110.5(9) ?
    F3 C28 F2 . . 106.9(8) ?
    F2' C28 F2 . . 26.1(8) ?
    F3' C28 F2 . . 132.9(10) ?
    F1 C28 F1' . . 30.7(7) ?
    F3 C28 F1' . . 126.8(10) ?
    F2' C28 F1' . . 99.2(9) ?
    F3' C28 F1' . . 96.1(9) ?
    F2 C28 F1' . . 79.8(9) ?
    F1 C28 C27 . . 109.3(8) ?
    F3 C28 C27 . . 109.3(8) ?
    F2' C28 C27 . . 112.0(9) ?
    F3' C28 C27 . . 115.4(7) ?
    F2 C28 C27 . . 107.1(8) ?
    F1' C28 C27 . . 119.0(8) ?
loop_
    _geom_hbond_atom_site_label_D
    _geom_hbond_atom_site_label_H
    _geom_hbond_atom_site_label_A
    _geom_hbond_site_symmetry_A
    _geom_hbond_distance_DH
    _geom_hbond_distance_HA
    _geom_hbond_distance_DA
    _geom_hbond_angle_DHA
    O7 H7A O5 . 0.85 1.95 2.787(8) 168.1
    O7 H7B O4 . 0.85 2.11 2.854(8) 145.1
    O6 H6A O1 . 0.85 2.00 2.844(5) 169.5
    O6 H6B O4 1_545 0.85 2.03 2.881(7) 174.6
    O8 H8B O3 1_655 0.85 2.03 2.868(10) 170.9
    O8 H8A O6 1_565 0.85 2.17 2.809(9) 131.5
data_global
_journal_date_recd_electronic     2010-05-17
_journal_date_accepted     2010-06-23
_journal_name_full     'Acta Crystallographica, Section E'
_journal_year     2010
_journal_volume     66
_journal_issue      7
_journal_page_first     m865
_journal_page_last     m865
_journal_paper_category     QM
_journal_coeditor_code     EZ2212
_publ_contact_author_name     'Jinxia Wang'
_publ_contact_author_address
;
   School of Science,
   North University of China,
   Taiyuan 030051,
   People's Republic of China
;
_publ_contact_author_email     kxin_2010@163.com
_publ_contact_author_fax     '86 538 6715159'
_publ_contact_author_phone     '86 538 6715360'
_publ_section_title
;\
(Acetato-\k^2^<i>O</i>,<i>O</i>')bis(1,10-phenanthroline-\k^2^<i>N</i>,\
<i>N</i>')copper(II) trifluoroacetate tetrahydrate
;
loop_
    _publ_author_name
    _publ_author_address
    'Jinxia Wang'
;
   School of Science,
   North University of China,
   Taiyuan 030051,
   People's Republic of China
;
    'Zhuping Jin'
;
  School of Chemical Engineering and Environment
  North University of China,
  Taiyuan 030051,
  People's Republic of China
;
