# Supplementary material for: (Acetato-κ2 O,O′)bis­(1,10-phenanthroline-κ2 N,N′)copper(II) trifluoro­acetate tetra­hydrate
Source: Acta Crystallogr Sect E Struct Rep Online. 2010 Jun 30;66(Pt 7):m865. doi: 10.1107/S1600536810024359 (PMC3007037; doi:10.1107/S1600536810024359)
Supplement: Supplementary file 2 [file e-66-0m865-Isup2.hkl]

# 
# h,k,l, Fc-squared, Fo-squared, sigma(Fo-squared) and status flag 
# 
data_I
_shelx_title ' 1111      in P-1' 
_shelx_refln_list_code          4 
_shelx_F_calc_maximum      182.28 
_exptl_crystal_F_000       686.00 
_reflns_d_resolution_high  0.8393 
 
loop_ 
 _symmetry_equiv_pos_as_xyz 
 'x, y, z' 
 '-x, -y, -z' 
 
_cell_length_a     8.9019 
_cell_length_b    11.6662 
_cell_length_c    15.6980 
_cell_angle_alpha 101.619 
_cell_angle_beta  101.512 
_cell_angle_gamma 108.514 
 
_shelx_F_squared_multiplier     1.000 
 
loop_ 
 _refln_index_h 
 _refln_index_k 
 _refln_index_l 
 _refln_F_squared_calc 
 _refln_F_squared_meas 
 _refln_F_squared_sigma 
 _refln_observed_status 
   1   0   0     1064.37      973.27      8.41 o 
   2   0   0        8.16       11.09      1.10 o 
   3   0   0      113.75       72.03      3.83 o 
   4   0   0      802.93      635.97     30.77 o 
   5   0   0      314.80      320.67     17.07 o 
   6   0   0        0.40       -0.32      1.40 o 
   7   0   0      652.50      747.05     32.58 o 
   8   0   0      449.24      501.21     16.52 o 
   9   0   0       23.44       21.33      6.59 o 
  -9   1   0        0.95        2.37      5.09 o 
  -8   1   0       47.30       52.54      7.26 o 
  -7   1   0      541.23      535.26     21.00 o 
  -6   1   0       19.35       20.09      2.09 o 
  -5   1   0      974.93      880.90     37.57 o 
  -4   1   0      264.86      298.29     15.22 o 
  -3   1   0      714.21      822.20     42.26 o 
  -2   1   0       31.29       33.49      2.10 o 
  -1   1   0      141.69      162.29      2.16 o 
   2   1   0      387.30      305.26     29.15 o 
   3   1   0     1110.46     1297.73     69.50 o 
   4   1   0       41.31       51.17      4.69 o 
   5   1   0      352.60      354.82     19.88 o 
   6   1   0      328.79      291.47     18.66 o 
   7   1   0      421.17      373.93     40.25 o 
   8   1   0      371.12      421.89     15.42 o 
   9   1   0        0.10        0.97      5.19 o 
 -10   2   0        1.05       -4.36      5.13 o 
  -9   2   0       48.70       74.01      9.03 o 
  -8   2   0       68.47       68.88      7.85 o 
  -7   2   0      698.78      699.71     31.61 o 
  -6   2   0      275.02      271.63     14.93 o 
  -5   2   0       15.92       25.05      1.90 o 
  -4   2   0     4112.18     4082.44    173.08 o 
  -3   2   0      225.76      231.11     13.27 o 
  -2   2   0    23637.85    24150.94   1708.78 o 
  -1   2   0      807.70      722.34      5.45 o 
   0   2   0     5775.71     6123.29     74.64 o 
   1   2   0       88.50       89.13      3.40 o 
   2   2   0       87.37       63.86      3.82 o 
   3   2   0     3244.09     3005.06    118.49 o 
   4   2   0      194.94      174.00      8.72 o 
   5   2   0       19.53        8.81      2.41 o 
   6   2   0      277.38      283.25     30.23 o 
   7   2   0        9.09       16.22      3.52 o 
   8   2   0      107.68      100.33      6.58 o 
 -10   3   0        2.80        2.42      5.55 o 
  -9   3   0       12.64       21.47      6.14 o 
  -8   3   0      336.90      358.67     30.54 o 
  -7   3   0      290.72      284.77     20.08 o 
  -6   3   0      111.86       84.21      3.38 o 
  -5   3   0       11.39       14.03      2.08 o 
  -4   3   0     5071.62     5627.96    434.54 o 
  -3   3   0     4764.34     4237.23     27.17 o 
  -2   3   0    22540.07    20770.56     89.41 o 
  -1   3   0     3478.25     3179.95     24.23 o 
   0   3   0     2380.46     2802.27     39.04 o 
   1   3   0     2387.71     2204.55     69.53 o 
   2   3   0        2.46        0.66      1.69 o 
   3   3   0     1169.73     1245.25     16.82 o 
   4   3   0     1724.75     2010.97    163.94 o 
   5   3   0       83.19       83.80      8.09 o 
   6   3   0       90.31       98.65     12.39 o 
   7   3   0        8.37       15.31      3.75 o 
   8   3   0      110.02      120.37     24.47 o 
 -10   4   0       19.85       26.00      7.22 o 
  -9   4   0       35.86       36.76      6.13 o 
  -8   4   0      101.03      103.04      5.85 o 
  -7   4   0       53.27       43.77      3.83 o 
  -6   4   0      470.06      517.32     42.38 o 
  -5   4   0       23.71       48.58      3.44 o 
  -4   4   0     4654.87     4472.70     32.07 o 
  -3   4   0     1628.03     1627.06     17.75 o 
  -2   4   0       34.80       37.47      2.93 o 
  -1   4   0        7.97        8.08      1.09 o 
   0   4   0       66.87       40.07      1.47 o 
   1   4   0      338.39      364.17     11.80 o 
   2   4   0     2515.29     2540.07     23.54 o 
   3   4   0      506.17      562.39     12.51 o 
   4   4   0     2258.45     2034.51    158.96 o 
   5   4   0        8.97        3.60      2.74 o 
   6   4   0      203.09      168.03     11.41 o 
   7   4   0       50.96       46.66      6.29 o 
   8   4   0       27.40       21.36      4.69 o 
 -10   5   0       71.84       91.20     10.50 o 
  -9   5   0       38.47       34.24      6.38 o 
  -8   5   0       81.38       93.57      5.61 o 
  -7   5   0      111.48       96.80      5.23 o 
  -6   5   0       73.16       56.91      5.51 o 
  -5   5   0      854.24      766.94     15.13 o 
  -4   5   0     4085.58     3893.79     31.48 o 
  -3   5   0     6057.16     5959.06     36.34 o 
  -2   5   0      142.97      221.35      6.62 o 
  -1   5   0     1370.63     1296.68     14.07 o 
   0   5   0        3.29        2.16      1.08 o 
   1   5   0      567.79      492.84      5.60 o 
   2   5   0      623.01      636.08     13.10 o 
   3   5   0        8.62       13.89      4.03 o 
   4   5   0      471.55      528.41     38.20 o 
   5   5   0        7.63        2.43      2.98 o 
   6   5   0       51.41       51.86      7.97 o 
   7   5   0       45.85       48.82      9.32 o 
 -10   6   0      118.54      126.26     10.31 o 
  -9   6   0       14.78       16.95      5.55 o 
  -8   6   0        6.87        8.86      4.14 o 
  -7   6   0       42.25       36.63      5.17 o 
  -6   6   0      154.90      150.83      8.43 o 
  -5   6   0     1718.27     1642.61     23.07 o 
  -4   6   0      364.65      388.22     10.93 o 
  -3   6   0     1168.64      988.77     15.63 o 
  -2   6   0     1445.35     1581.13     18.21 o 
  -1   6   0        5.76        2.85      1.45 o 
   0   6   0       79.18       64.43      2.97 o 
   1   6   0      117.61      114.13      3.31 o 
   2   6   0     1095.61     1230.38     19.52 o 
   3   6   0       34.95       27.68      5.11 o 
   4   6   0      507.50      435.55     31.68 o 
   5   6   0      382.48      399.17     49.16 o 
   6   6   0       77.59       86.13     13.81 o 
 -10   7   0       91.27       82.82      8.88 o 
  -9   7   0       77.97       76.01      8.05 o 
  -8   7   0       36.51       35.77      5.86 o 
  -7   7   0       43.02       50.75      6.07 o 
  -6   7   0       64.15       52.00      6.00 o 
  -5   7   0     1449.44     1453.31     22.56 o 
  -4   7   0       41.57       49.04      5.43 o 
  -3   7   0       24.74       31.31      4.16 o 
  -2   7   0      500.36      434.87     10.44 o 
  -1   7   0       15.41       12.30      3.30 o 
   0   7   0      221.36      185.40      4.87 o 
   1   7   0        4.01       -2.61      2.66 o 
   2   7   0      542.79      527.37     14.20 o 
   3   7   0       93.22       89.95      8.09 o 
   4   7   0       14.79        7.01      3.65 o 
   5   7   0      237.82      200.09     14.39 o 
   6   7   0       23.08       19.15      4.98 o 
 -10   8   0       10.56       10.87      5.75 o 
  -9   8   0      197.28      203.33     12.24 o 
  -8   8   0        5.61        2.96      4.18 o 
  -7   8   0      293.41      283.43     12.46 o 
  -6   8   0      207.64      200.78     10.51 o 
  -5   8   0      485.69      498.85     14.11 o 
  -4   8   0      191.30      167.81      8.19 o 
  -3   8   0       57.46       42.14      4.70 o 
  -2   8   0     1065.84     1033.90     16.73 o 
  -1   8   0       13.49       20.50      2.65 o 
   0   8   0      537.10      488.75     13.61 o 
   1   8   0      197.53      221.89     10.14 o 
   2   8   0      520.88      598.44     16.35 o 
   3   8   0      172.25      168.05     10.42 o 
   4   8   0       24.78       22.98      4.71 o 
   5   8   0       97.13       99.92      7.44 o 
  -9   9   0       42.98       42.50      7.16 o 
  -8   9   0        5.12        5.49      4.73 o 
  -7   9   0      585.74      562.73     17.28 o 
  -6   9   0       55.40       57.69      6.84 o 
  -5   9   0      131.99      125.40      8.63 o 
  -4   9   0       44.34       33.31      4.73 o 
  -3   9   0        0.09        1.06      2.95 o 
  -2   9   0      446.43      402.86     23.82 o 
  -1   9   0      368.76      324.83     14.56 o 
   0   9   0      259.64      257.00     11.35 o 
   1   9   0      279.21      266.10     11.89 o 
   2   9   0        4.01        9.76      5.09 o 
   3   9   0      117.53      137.07     10.55 o 
   4   9   0       26.40       23.01      5.08 o 
  -9  10   0       39.34       50.44      7.90 o 
  -8  10   0        7.37        9.70      5.46 o 
  -7  10   0      249.07      200.78     11.75 o 
  -6  10   0      224.50      233.73     11.52 o 
  -5  10   0      212.38      216.38     11.01 o 
  -4  10   0        1.48        1.01      3.60 o 
  -3  10   0        6.94        9.94      3.79 o 
  -2  10   0      101.12      102.13      5.64 o 
  -1  10   0      452.47      414.95     14.40 o 
   0  10   0      335.48      351.39     13.75 o 
   1  10   0      121.64      119.10      9.65 o 
   2  10   0      102.85      106.54      9.93 o 
   3  10   0        4.83        3.64      6.05 o 
  -8  11   0        5.27        8.00      5.32 o 
  -7  11   0        0.49       -1.33      4.69 o 
  -6  11   0      150.28      157.33     10.53 o 
  -5  11   0       56.39       61.28      7.61 o 
  -4  11   0      120.81      113.41      8.23 o 
  -3  11   0       37.29       52.27      8.72 o 
  -2  11   0        0.91        0.26      4.24 o 
  -1  11   0      373.86      373.17     14.70 o 
   0  11   0       25.52       19.90      6.24 o 
   1  11   0       90.76       80.24      9.45 o 
   2  11   0       53.21       53.47      8.70 o 
  -7  12   0       25.34       23.88      6.20 o 
  -6  12   0        8.12        7.94      5.30 o 
  -5  12   0      100.47      108.32      9.26 o 
  -4  12   0       49.28       45.51      5.02 o 
  -3  12   0      100.23       92.38      9.27 o 
  -2  12   0        0.40        3.94      5.08 o 
  -1  12   0       37.16       37.71      7.42 o 
   0  12   0        6.26        7.52      5.97 o 
   1  12   0       28.88       34.20      8.00 o 
  -6  13   0        3.38        6.66      5.50 o 
  -5  13   0       87.15       80.62      8.35 o 
  -4  13   0        0.05       -2.62      5.04 o 
  -3  13   0      148.38      158.45     11.82 o 
  -2  13   0        6.02        3.50      5.81 o 
  -1  13   0        2.65       -0.61      5.94 o 
   1 -13   1       21.10       20.90      7.12 o 
   2 -13   1      134.15      122.87     10.59 o 
   3 -13   1        2.53        0.88      5.49 o 
   4 -13   1       88.36       79.42      6.27 o 
   5 -13   1        7.71       11.44      5.64 o 
   6 -13   1       58.83       62.98      8.48 o 
  -1 -12   1       67.41       74.70      9.64 o 
   0 -12   1       25.15       29.25      7.11 o 
   1 -12   1        7.43       16.18      6.15 o 
   2 -12   1      137.46      143.84     10.53 o 
   3 -12   1        0.19       -2.99      4.45 o 
   4 -12   1      205.51      244.83     11.94 o 
   5 -12   1       89.77       98.20      9.08 o 
   6 -12   1       48.15       60.72      8.02 o 
   7 -12   1       39.80       31.64      6.95 o 
  -2 -11   1       68.79       77.91      9.33 o 
  -1 -11   1       29.63       25.98      6.74 o 
   0 -11   1      235.37      265.56     12.86 o 
   1 -11   1       68.18       83.79      8.37 o 
   2 -11   1       75.96       65.29      7.60 o 
   3 -11   1       23.33       23.67      5.48 o 
   4 -11   1      123.33      114.48      8.62 o 
   5 -11   1      284.35      293.52     12.98 o 
   6 -11   1       17.48       26.39      5.67 o 
   7 -11   1      194.83      205.30     11.90 o 
   8 -11   1      250.43      241.08     13.38 o 
  -3 -10   1       98.79      104.26     10.15 o 
  -2 -10   1      172.41      193.96     11.59 o 
  -1 -10   1        2.35       -2.48      4.42 o 
   0 -10   1      335.09      314.12     12.69 o 
   1 -10   1      109.74       98.88      8.28 o 
   2 -10   1      180.55      159.80     14.69 o 
   3 -10   1        6.99        5.23      3.22 o 
   4 -10   1       85.09       78.67      7.15 o 
   5 -10   1      742.30      720.04     18.30 o 
   6 -10   1      133.09      129.70      9.51 o 
   7 -10   1      204.17      222.42     12.22 o 
   8 -10   1      247.86      189.07     12.14 o 
   9 -10   1        2.13        3.54      5.45 o 
  -4  -9   1        1.08       -1.44      3.80 o 
  -3  -9   1       21.01       22.57      6.19 o 
  -2  -9   1      265.37      283.58     12.48 o 
  -1  -9   1      239.17      256.51     11.37 o 
   0  -9   1      407.26      435.00     13.61 o 
   1  -9   1      571.83      565.89     16.12 o 
   2  -9   1      431.68      400.66     19.67 o 
   3  -9   1       68.55       72.80      6.19 o 
   4  -9   1        9.07       21.26      4.16 o 
   5  -9   1      343.35      322.43     12.32 o 
   6  -9   1      746.44      749.28     18.89 o 
   7  -9   1      125.82      106.03      8.73 o 
   8  -9   1      237.16      233.37     12.38 o 
   9  -9   1        0.30        2.59      4.85 o 
  -5  -8   1        9.85       10.46      4.39 o 
  -4  -8   1       79.25       83.71      7.27 o 
  -3  -8   1       43.06       41.05      6.40 o 
  -2  -8   1       74.34       68.89      7.05 o 
  -1  -8   1      343.52      357.97     11.95 o 
   0  -8   1       21.31       22.73      2.55 o 
   1  -8   1     1332.33     1143.82     28.67 o 
   2  -8   1       12.29       11.89      3.09 o 
   3  -8   1      492.57      381.83     11.12 o 
   4  -8   1      112.52      148.11      7.97 o 
   5  -8   1      129.41      154.56      8.51 o 
   6  -8   1     1717.82     1605.76     26.28 o 
   7  -8   1        0.03        1.15      3.85 o 
   8  -8   1      115.20      103.19      8.65 o 
   9  -8   1       49.73       46.78      7.51 o 
  -6  -7   1      131.10      138.40     17.18 o 
  -5  -7   1       15.44       19.16      4.33 o 
  -4  -7   1      209.30      198.98     16.79 o 
  -3  -7   1      613.71      642.30     16.01 o 
  -2  -7   1      250.31      286.59     10.61 o 
  -1  -7   1       65.15       55.54      5.54 o 
   0  -7   1      332.35      344.37      5.94 o 
   1  -7   1     2303.03     2259.27     31.35 o 
   2  -7   1      394.36      380.84      7.72 o 
   3  -7   1      979.37     1058.96     24.91 o 
   4  -7   1      906.91      756.08     15.51 o 
   5  -7   1       10.73        9.66      3.55 o 
   6  -7   1      500.40      453.00     13.90 o 
   7  -7   1       53.69       59.75      6.79 o 
   8  -7   1      116.33      106.96      8.82 o 
   9  -7   1      223.11      203.55     11.54 o 
  10  -7   1        1.83        2.36      4.89 o 
  -7  -6   1        0.42       -3.29      5.11 o 
  -6  -6   1      151.12      146.62     20.35 o 
  -5  -6   1       34.18       33.15      4.71 o 
  -4  -6   1        3.90        0.85      2.92 o 
  -3  -6   1      795.58      804.85     16.48 o 
  -2  -6   1        0.89        2.37      2.74 o 
  -1  -6   1      252.27      225.72      3.48 o 
   0  -6   1       21.54       26.14      1.74 o 
   1  -6   1      550.34      611.35     19.37 o 
   2  -6   1     1423.45     1018.37     10.53 o 
   3  -6   1      130.30      150.96      4.77 o 
   4  -6   1     7845.39     7725.34     46.94 o 
   5  -6   1      122.51      126.77      7.65 o 
   6  -6   1      269.65      272.56     10.68 o 
   7  -6   1       85.05       72.47      6.56 o 
   8  -6   1       29.57       17.11      4.57 o 
   9  -6   1      307.49      307.18     27.11 o 
  10  -6   1        5.55        5.94      3.88 o 
  -7  -5   1       56.04       52.28      9.11 o 
  -6  -5   1       84.19       84.70     13.66 o 
  -5  -5   1      362.28      328.93     23.11 o 
  -4  -5   1        1.05        4.00      7.15 o 
  -3  -5   1     1019.72      953.45     16.48 o 
  -2  -5   1      530.83      561.21     11.87 o 
  -1  -5   1     1053.33     1005.84     58.37 o 
   0  -5   1      582.73      459.62     47.79 o 
   1  -5   1      331.11      192.18      4.10 o 
   2  -5   1      579.46      725.01      8.28 o 
   3  -5   1      687.94      610.53     13.52 o 
   4  -5   1     7166.71     6702.34     41.66 o 
   5  -5   1      259.59      214.36      8.62 o 
   6  -5   1        8.34        6.61      3.06 o 
   7  -5   1      194.23      211.26     15.56 o 
   8  -5   1       10.85       11.63      4.69 o 
   9  -5   1      104.37      111.52      6.60 o 
  10  -5   1       47.22       50.71      8.56 o 
  -8  -4   1       13.72        9.26      5.99 o 
  -7  -4   1       72.61       82.02      8.86 o 
  -6  -4   1       29.32       30.60      4.04 o 
  -5  -4   1      745.25      785.34     66.11 o 
  -4  -4   1      642.56      692.07     53.64 o 
  -3  -4   1      203.75      218.01     17.04 o 
  -2  -4   1       49.54       78.22      4.26 o 
  -1  -4   1     1581.00     1732.48     71.13 o 
   0  -4   1     1622.65     1844.28    181.33 o 
   1  -4   1       21.64       13.45      1.76 o 
   2  -4   1     3277.61     2602.36     14.64 o 
   3  -4   1     2225.44     2137.13     14.46 o 
   4  -4   1      456.37      529.29     41.75 o 
   5  -4   1        3.88        5.79      1.83 o 
   6  -4   1       13.31        6.54      2.27 o 
   7  -4   1      548.51      528.32     26.20 o 
   8  -4   1       25.35       20.10      4.60 o 
   9  -4   1       41.92       45.11      7.55 o 
  10  -4   1      105.36      104.24     10.94 o 
  -8  -3   1       12.32        9.92      4.77 o 
  -7  -3   1      100.67      101.39      7.50 o 
  -6  -3   1       18.09       20.16      7.03 o 
  -5  -3   1      640.05      659.19     67.04 o 
  -4  -3   1     2967.33     3100.26    230.09 o 
  -3  -3   1     1644.66     1770.67     67.81 o 
  -2  -3   1     2935.56     3003.31     13.92 o 
  -1  -3   1     1799.86     1758.03     53.85 o 
   0  -3   1        4.71       63.37      6.92 o 
   1  -3   1     1372.87     2067.63     15.38 o 
   2  -3   1    22764.58    21095.46    333.63 o 
   3  -3   1     3614.17     3370.87    218.17 o 
   4  -3   1      486.96      587.86     59.70 o 
   5  -3   1     1218.52     1110.65     64.44 o 
   6  -3   1        8.71       16.59      1.97 o 
   7  -3   1      263.99      232.93     17.05 o 
   8  -3   1       74.18       78.99      5.50 o 
   9  -3   1       41.30       45.66      7.73 o 
  10  -3   1       87.35       85.09     10.36 o 
  -8  -2   1        7.37        4.34      4.30 o 
  -7  -2   1      182.53      169.18     19.76 o 
  -6  -2   1      406.34      412.27     35.11 o 
  -5  -2   1       34.22       38.39      3.35 o 
  -4  -2   1     1478.71     1408.52     69.72 o 
  -3  -2   1      159.10      203.54      9.51 o 
  -2  -2   1      920.38      856.83     31.63 o 
  -1  -2   1      121.88       90.20      2.18 o 
   0  -2   1     4075.35     4967.83     25.10 o 
   1  -2   1       72.86       44.11      2.08 o 
   2  -2   1      896.19      968.30     57.79 o 
   3  -2   1       70.30      102.84      6.30 o 
   4  -2   1     2051.87     2176.92    105.69 o 
   5  -2   1      793.02      896.93     46.60 o 
   6  -2   1     1377.60     1367.17     69.00 o 
   7  -2   1      143.18      176.38     15.03 o 
   8  -2   1      501.03      500.32     16.44 o 
   9  -2   1       84.15       89.46      9.71 o 
  -9  -1   1      186.60      222.52     12.84 o 
  -8  -1   1      393.60      447.33     23.09 o 
  -7  -1   1      110.09      122.17     10.36 o 
  -6  -1   1      350.44      394.26     24.64 o 
  -5  -1   1       58.34       63.10      3.43 o 
  -4  -1   1       16.61       16.58      3.36 o 
  -3  -1   1      300.98      317.84     18.78 o 
  -2  -1   1       74.78      119.43      7.59 o 
  -1  -1   1    12620.93    12736.73     79.65 o 
   1  -1   1     4782.05     5195.92     25.73 o 
   2  -1   1      635.01      642.71     41.84 o 
   3  -1   1      148.75      147.09      9.24 o 
   4  -1   1       71.90       56.21      3.61 o 
   5  -1   1      629.31      597.62     33.43 o 
   6  -1   1      196.92      166.24      7.71 o 
   7  -1   1        0.14        3.52      4.18 o 
   8  -1   1      529.17      630.68     18.34 o 
   9  -1   1       62.09       67.03      8.95 o 
  -9   0   1      195.73      169.61     11.60 o 
  -8   0   1     1144.45     1155.50     47.75 o 
  -7   0   1        2.19        8.26      7.65 o 
  -6   0   1      890.10      862.24     39.93 o 
  -5   0   1       10.39       15.32      1.67 o 
  -4   0   1       83.36       88.39      4.76 o 
  -3   0   1     2890.30     2797.95    153.12 o 
  -2   0   1        1.66       11.25      0.92 o 
  -1   0   1     7440.63     7564.60     46.44 o 
   1   0   1      103.01      123.57      2.30 o 
   2   0   1     3288.44     3064.44    236.17 o 
   3   0   1      250.26      153.48     11.67 o 
   4   0   1      736.62      762.57     41.09 o 
   5   0   1      116.21      112.90      5.46 o 
   6   0   1      357.56      370.78     19.95 o 
   7   0   1      144.90      145.21      6.25 o 
   8   0   1       50.60       61.46      7.80 o 
   9   0   1        0.85       -0.64      5.03 o 
 -10   1   1        6.16       18.60      6.70 o 
  -9   1   1       48.96       56.10      7.96 o 
  -8   1   1      683.86      779.28     19.01 o 
  -7   1   1       91.28       84.97      6.55 o 
  -6   1   1      255.14      240.65     10.05 o 
  -5   1   1       24.50       35.53      2.46 o 
  -4   1   1        6.05        2.20      0.96 o 
  -3   1   1      188.46      201.41      8.00 o 
  -2   1   1     1000.26     1250.95     31.50 o 
  -1   1   1    15060.39    15650.15     77.83 o 
   0   1   1      178.61      165.82      2.55 o 
   1   1   1     1963.41     2174.79     15.00 o 
   2   1   1      143.03      155.82     17.69 o 
   3   1   1      116.45       60.48      4.61 o 
   4   1   1     2948.36     2688.43    120.00 o 
   5   1   1       64.82       52.75      3.73 o 
   6   1   1      386.41      390.86     26.33 o 
   7   1   1       96.65       93.76      5.64 o 
   8   1   1        2.40        0.30      4.56 o 
   9   1   1      133.83      124.69     11.17 o 
 -10   2   1       84.24       79.42      9.75 o 
  -9   2   1       18.22       26.72      6.45 o 
  -8   2   1      125.82      128.20      6.07 o 
  -7   2   1       33.70       39.42      4.51 o 
  -6   2   1       54.73       64.46      4.81 o 
  -5   2   1     1024.98     1046.46     36.17 o 
  -4   2   1      393.05      323.16     13.14 o 
  -3   2   1      278.80      239.04      6.73 o 
  -2   2   1       51.36       39.26      2.51 o 
  -1   2   1      108.03       60.94      2.35 o 
   0   2   1     6799.66     6788.68    217.20 o 
   1   2   1     2868.43     3334.35     21.21 o 
   2   2   1      325.58      313.25      7.57 o 
   3   2   1        8.72       14.20      2.83 o 
   4   2   1      137.37      106.14      5.02 o 
   5   2   1       26.49       44.93      4.72 o 
   6   2   1      296.95      314.35     23.47 o 
   7   2   1       60.10       63.52      5.19 o 
   8   2   1       13.13       15.32      5.89 o 
 -10   3   1       88.98       91.29     10.04 o 
  -9   3   1       50.51       50.10      7.44 o 
  -8   3   1        0.42       -1.75      2.51 o 
  -7   3   1      352.15      349.22      8.77 o 
  -6   3   1       67.17       65.82      3.31 o 
  -5   3   1     2245.99     2302.44     85.14 o 
  -4   3   1     2531.07     3012.70    118.33 o 
  -3   3   1     5167.07     4848.80     29.32 o 
  -2   3   1     6401.69     6624.30     31.90 o 
  -1   3   1        0.70        2.99      1.05 o 
   0   3   1      958.49      759.41     20.28 o 
   1   3   1      515.59      650.16      9.04 o 
   2   3   1     3069.35     3192.42     25.56 o 
   3   3   1     1308.47     1388.49     18.80 o 
   4   3   1      120.58      143.13     18.28 o 
   5   3   1      270.28      194.96     16.84 o 
   6   3   1       64.07       57.77      4.87 o 
   7   3   1      146.82      136.17      7.85 o 
   8   3   1       15.67       17.12      6.21 o 
 -10   4   1       71.39       87.23     10.09 o 
  -9   4   1       57.41       68.43      5.50 o 
  -8   4   1        2.89        2.23      2.71 o 
  -7   4   1       16.00       17.89      3.10 o 
  -6   4   1       22.86       28.19      3.02 o 
  -5   4   1       87.27       99.32      6.08 o 
  -4   4   1     1556.97     1590.51     19.27 o 
  -3   4   1     3812.19     4276.48     29.11 o 
  -2   4   1      600.53      533.58      9.38 o 
  -1   4   1     1034.83     1066.06     11.70 o 
   0   4   1      713.42      693.02     17.51 o 
   1   4   1     1838.65     1661.75     30.00 o 
   2   4   1      109.56      147.07      6.73 o 
   3   4   1     1833.13     1711.14     22.23 o 
   4   4   1      191.15      180.49      9.18 o 
   5   4   1      142.90      157.66      7.84 o 
   6   4   1       67.37       65.10      9.78 o 
   7   4   1       57.87       57.10      7.39 o 
 -10   5   1       10.24       13.31      5.81 o 
  -9   5   1        2.62        1.85      3.90 o 
  -8   5   1        8.05       10.82      4.07 o 
  -7   5   1      528.70      478.56     14.03 o 
  -6   5   1      307.88      266.67      9.91 o 
  -5   5   1        0.49       -0.75      2.49 o 
  -4   5   1      632.14      553.56     12.34 o 
  -3   5   1     1168.81     1121.41     15.85 o 
  -2   5   1     1883.92     1828.52     18.42 o 
  -1   5   1      374.42      280.79     12.46 o 
   0   5   1      787.57      717.32     15.34 o 
   1   5   1      420.71      435.67      7.88 o 
   2   5   1       68.13      108.13      6.63 o 
   3   5   1     1003.48     1017.80     18.59 o 
   4   5   1      177.05      169.30      9.80 o 
   5   5   1      237.24      223.86     20.63 o 
   6   5   1      159.41      174.92     15.98 o 
   7   5   1        0.79       -0.99      3.65 o 
 -10   6   1        0.74        3.78      5.42 o 
  -9   6   1        0.73       -0.43      4.43 o 
  -8   6   1        5.95        7.55      4.01 o 
  -7   6   1        4.01        2.79      3.25 o 
  -6   6   1      301.59      314.03     11.34 o 
  -5   6   1      405.61      392.44     11.64 o 
  -4   6   1      199.55      138.19      6.99 o 
  -3   6   1     1631.30     1578.46     19.69 o 
  -2   6   1      531.84      472.69     10.14 o 
  -1   6   1      563.62      523.36     16.96 o 
   0   6   1     1075.65     1100.53     30.25 o 
   1   6   1     1075.11     1145.45     18.51 o 
   2   6   1       75.03       50.30      5.98 o 
   3   6   1      634.93      604.61     15.76 o 
   4   6   1      151.17      140.20      9.75 o 
   5   6   1        4.42        2.12      3.46 o 
   6   6   1      130.40      133.38     16.13 o 
 -10   7   1       19.83       20.35      6.66 o 
  -9   7   1        5.91        6.54      4.82 o 
  -8   7   1       95.60       93.02      7.98 o 
  -7   7   1       10.10        8.03      4.33 o 
  -6   7   1       55.34       47.03      5.81 o 
  -5   7   1        3.36        5.98      3.26 o 
  -4   7   1      339.17      332.37     10.55 o 
  -3   7   1     1172.16     1090.73     17.28 o 
  -2   7   1        4.30        3.43      2.38 o 
  -1   7   1     1498.69     1270.27     61.44 o 
   0   7   1       24.92       16.83      3.20 o 
   1   7   1      395.62      358.67     11.81 o 
   2   7   1       44.33       27.01      5.28 o 
   3   7   1       43.58       47.37      6.68 o 
   4   7   1      126.88      120.38      9.65 o 
   5   7   1        0.59       -1.28      3.70 o 
   6   7   1      100.79      100.54     14.85 o 
 -10   8   1       38.41       44.36      7.93 o 
  -9   8   1        0.40        0.96      5.16 o 
  -8   8   1      184.53      174.40     10.55 o 
  -7   8   1        0.46        0.49      3.92 o 
  -6   8   1      198.64      229.33     10.67 o 
  -5   8   1       56.23       46.51      5.60 o 
  -4   8   1      352.31      357.60     11.37 o 
  -3   8   1      334.29      323.54     10.40 o 
  -2   8   1       22.83       22.49      2.92 o 
  -1   8   1      571.33      542.34     22.99 o 
   0   8   1      331.47      378.52     12.60 o 
   1   8   1      361.92      389.22     13.22 o 
   2   8   1       30.45       30.65      6.12 o 
   3   8   1       68.36       77.20      8.41 o 
   4   8   1      141.12      159.67     11.54 o 
   5   8   1       60.62       49.45      6.12 o 
  -9   9   1       12.29        8.16      5.70 o 
  -8   9   1      116.96      105.73      9.62 o 
  -7   9   1        0.74        1.98      4.55 o 
  -6   9   1        2.65        8.14      4.29 o 
  -5   9   1      240.23      246.79     11.07 o 
  -4   9   1       59.66       56.44      6.21 o 
  -3   9   1      373.08      361.39     11.32 o 
  -2   9   1      264.65      252.69     13.72 o 
  -1   9   1      535.37      533.79     15.42 o 
   0   9   1      270.58      250.94     11.60 o 
   1   9   1      102.98       99.16      8.78 o 
   2   9   1       76.58       73.82      8.63 o 
   3   9   1        0.35        0.11      5.42 o 
   4   9   1       77.03       88.66     10.56 o 
  -9  10   1       23.37       23.51      7.03 o 
  -8  10   1       41.11       34.98      6.71 o 
  -7  10   1       74.58       93.87      8.98 o 
  -6  10   1        2.18        4.68      4.19 o 
  -5  10   1       37.04       46.82      6.14 o 
  -4  10   1        1.00       -1.65      3.44 o 
  -3  10   1       63.94       70.08      4.86 o 
  -2  10   1      354.99      338.82     22.01 o 
  -1  10   1       12.93       18.11      5.42 o 
   0  10   1       12.73       17.22      5.70 o 
   1  10   1       37.92       30.74      6.80 o 
   2  10   1      107.63      122.35     10.69 o 
   3  10   1       17.63       19.44      7.22 o 
  -8  11   1        2.17        8.77      5.75 o 
  -7  11   1       92.32      101.71      9.45 o 
  -6  11   1       17.08       20.25      5.83 o 
  -5  11   1      106.79      114.64      9.08 o 
  -4  11   1      123.73      137.33      6.72 o 
  -3  11   1       17.10       15.70      3.51 o 
  -2  11   1      112.96      129.13      9.83 o 
  -1  11   1       35.19       39.75      7.03 o 
   0  11   1        1.60       -0.81      4.94 o 
   1  11   1       61.13       75.52      9.33 o 
   2  11   1       25.28       31.82      8.03 o 
  -7  12   1       25.38       28.07      6.50 o 
  -6  12   1       60.59       75.04      8.56 o 
  -5  12   1       20.73       22.81      5.58 o 
  -4  12   1      211.13      231.18      8.64 o 
  -3  12   1        1.54       -3.55      4.74 o 
  -2  12   1       12.39       11.94      5.97 o 
  -1  12   1        0.39       -4.04      5.10 o 
   0  12   1       39.04       37.69      7.92 o 
  -6  13   1       55.37       64.71      8.48 o 
  -5  13   1        0.95        1.66      3.72 o 
  -4  13   1       93.28       87.57      9.81 o 
  -3  13   1        0.60        0.72      5.55 o 
  -2  13   1       21.83       15.10      6.86 o 
   1 -13   2       74.77       83.26      9.71 o 
   2 -13   2       11.04        9.03      5.92 o 
   3 -13   2       97.44      103.68      9.91 o 
   4 -13   2       29.41       20.08      4.45 o 
   5 -13   2       84.67       88.24      9.23 o 
   6 -13   2       26.53       29.78      7.04 o 
  -1 -12   2       19.58       33.53      7.45 o 
   0 -12   2        5.02        4.16      5.26 o 
   1 -12   2      179.66      154.14     10.71 o 
   2 -12   2        0.27       -3.83      4.35 o 
   3 -12   2       54.65       58.81      5.19 o 
   4 -12   2        8.27       10.15      4.93 o 
   5 -12   2       34.36       34.54      6.09 o 
   6 -12   2      101.26      105.48      9.68 o 
   7 -12   2        0.50       -0.70      4.42 o 
  -3 -11   2       37.24       45.11      8.67 o 
  -2 -11   2       76.96       89.65      9.68 o 
  -1 -11   2      139.73      152.16     10.59 o 
   0 -11   2       24.77       28.23      6.32 o 
   1 -11   2      196.02      186.23     10.62 o 
   2 -11   2       95.58       81.82      5.22 o 
   3 -11   2       59.92       55.03      6.46 o 
   4 -11   2      123.57      120.42      8.49 o 
   5 -11   2        2.95       -0.88      4.24 o 
   6 -11   2      211.93      210.33     11.50 o 
   7 -11   2       26.36       22.65      6.29 o 
   8 -11   2      269.82      239.10     13.72 o 
  -4 -10   2       26.03       21.14      7.33 o 
  -3 -10   2      141.35      133.19      7.57 o 
  -2 -10   2        0.15        0.26      4.46 o 
  -1 -10   2      412.32      450.08     14.83 o 
   0 -10   2      172.87      167.59      9.77 o 
   1 -10   2       97.71       83.79      7.68 o 
   2 -10   2      190.88      189.35      7.20 o 
   3 -10   2       10.70       14.06      4.18 o 
   4 -10   2       80.56       72.67      6.84 o 
   5 -10   2      134.51      112.22      8.68 o 
   6 -10   2      236.68      219.87     11.28 o 
   7 -10   2      184.36      175.04     10.84 o 
   8 -10   2      108.93       84.72      8.79 o 
   9 -10   2       33.49       36.45      7.10 o 
  -5  -9   2        0.63        0.83      5.89 o 
  -4  -9   2       73.66       64.74      6.08 o 
  -3  -9   2      155.92      173.31     10.77 o 
  -2  -9   2      110.98      106.37      8.73 o 
  -1  -9   2      169.32      123.75      8.48 o 
   0  -9   2      420.02      401.38     12.68 o 
   1  -9   2      140.62      141.24      4.26 o 
   2  -9   2      331.55      276.04     10.91 o 
   3  -9   2       23.99       18.13      2.74 o 
   4  -9   2      176.67      139.92      7.98 o 
   5  -9   2      226.61      220.50     10.27 o 
   6  -9   2      573.65      504.21     15.93 o 
   7  -9   2       99.36       97.83      8.78 o 
   8  -9   2        0.01        0.12      4.33 o 
   9  -9   2       65.99       71.18      8.76 o 
  -5  -8   2      123.27      110.00     10.46 o 
  -4  -8   2       15.62        9.09      3.85 o 
  -3  -8   2       71.87       59.61      5.47 o 
  -2  -8   2      601.17      655.31     15.68 o 
  -1  -8   2        7.63       13.47      3.97 o 
   0  -8   2      555.30      457.26      6.23 o 
   1  -8   2        9.23        9.82      1.83 o 
   2  -8   2     1808.77     1603.93     14.95 o 
   3  -8   2      209.05      187.34      5.82 o 
   4  -8   2       10.43       11.28      2.40 o 
   5  -8   2      589.43      579.85     15.42 o 
   6  -8   2      612.50      526.94     15.46 o 
   7  -8   2       24.58       31.02      5.72 o 
   8  -8   2       35.01       35.10      6.62 o 
   9  -8   2       57.90       60.01      7.74 o 
  -6  -7   2        2.56       -2.35      5.40 o 
  -5  -7   2      184.46      183.52     10.00 o 
  -4  -7   2       50.76       60.60      5.16 o 
  -3  -7   2       30.15       33.18      3.93 o 
  -2  -7   2      959.81     1051.65     18.13 o 
  -1  -7   2       49.50       67.91      3.36 o 
   0  -7   2      202.35      196.21      8.74 o 
   1  -7   2       97.07       84.00      3.67 o 
   2  -7   2       22.94       43.27      3.00 o 
   3  -7   2      536.95      422.63      7.91 o 
   4  -7   2      275.09      274.00      6.96 o 
   5  -7   2      854.99      773.03     16.73 o 
   6  -7   2       11.44       10.97      3.93 o 
   7  -7   2       14.85       15.99      4.35 o 
   8  -7   2      127.55      127.15      9.03 o 
   9  -7   2       19.91       19.90      6.02 o 
  10  -7   2       99.91       89.49      8.99 o 
  -7  -6   2       45.00       24.21      7.06 o 
  -6  -6   2      124.53      103.35      9.62 o 
  -5  -6   2      264.39      242.09     31.01 o 
  -4  -6   2      540.01      462.50     29.20 o 
  -3  -6   2        1.94        2.27      2.38 o 
  -2  -6   2      926.91      958.10     15.85 o 
  -1  -6   2      378.06      518.18     28.06 o 
   0  -6   2      256.15      236.83     26.41 o 
   1  -6   2     2623.93     2645.79     22.61 o 
   2  -6   2      790.33      475.29     31.40 o 
   3  -6   2      752.22      752.92      9.87 o 
   4  -6   2      969.65      952.87     21.44 o 
   5  -6   2     1027.22      934.83     12.43 o 
   6  -6   2      176.14      171.76      8.81 o 
   7  -6   2       36.68       33.99      4.13 o 
   8  -6   2      122.31      117.32     10.61 o 
   9  -6   2        8.92       10.11      3.78 o 
  10  -6   2       52.39       53.80      5.84 o 
  -7  -5   2        3.36       -1.36      4.97 o 
  -6  -5   2       83.41       73.62      6.76 o 
  -5  -5   2       23.16       38.81      8.70 o 
  -4  -5   2      952.08     1001.69     92.98 o 
  -3  -5   2      533.52      529.77     38.45 o 
  -2  -5   2      789.93      728.19      7.17 o 
  -1  -5   2       14.38        9.10      1.37 o 
   0  -5   2      144.08      196.99      6.16 o 
   1  -5   2     1369.44     1666.82     16.69 o 
   2  -5   2      374.62      224.28      6.88 o 
   3  -5   2     6581.12     6383.89     57.59 o 
   4  -5   2       25.09       27.59      2.65 o 
   5  -5   2        4.37        3.20      1.64 o 
   6  -5   2      282.48      249.33     10.62 o 
   7  -5   2        7.66        4.43      3.44 o 
   8  -5   2      315.94      329.60     29.67 o 
   9  -5   2       35.88       39.16      4.78 o 
  10  -5   2       92.58      108.87     11.01 o 
  -8  -4   2       21.99       21.61      6.76 o 
  -7  -4   2       47.97       50.23     13.76 o 
  -6  -4   2      104.11      113.81     13.23 o 
  -5  -4   2        7.51       10.27      2.96 o 
  -4  -4   2      514.91      521.57     40.10 o 
  -3  -4   2      176.20      149.20      6.97 o 
  -2  -4   2      122.40      119.79      8.98 o 
  -1  -4   2      276.98      356.03     17.95 o 
   0  -4   2       28.73       63.78      3.14 o 
   1  -4   2       97.73       49.83      3.19 o 
   2  -4   2      869.74      982.69     12.97 o 
   3  -4   2     1381.62     1262.63     80.40 o 
   4  -4   2     3512.71     3260.82    216.60 o 
   5  -4   2      720.61      671.08     58.33 o 
   6  -4   2      151.61      153.33      9.88 o 
   7  -4   2       89.16       75.08      7.00 o 
   8  -4   2      149.81      137.51      6.51 o 
   9  -4   2      125.87      126.70     10.60 o 
  10  -4   2       47.44       50.24      8.74 o 
  -8  -3   2       60.74       44.74      7.49 o 
  -7  -3   2       68.84       67.82      7.55 o 
  -6  -3   2      327.12      297.80     31.85 o 
  -5  -3   2     1490.15     1524.67    139.16 o 
  -4  -3   2       32.84       40.83      4.48 o 
  -3  -3   2      914.22      829.64     35.24 o 
  -2  -3   2      403.47      403.84     15.47 o 
  -1  -3   2     7015.29     6454.14    388.31 o 
   0  -3   2      951.65      689.49      8.32 o 
   1  -3   2     2575.80     2852.41     19.06 o 
   2  -3   2     2680.65     3141.07     42.55 o 
   3  -3   2      306.85      351.03     19.84 o 
   4  -3   2     1166.84     1103.48     74.07 o 
   5  -3   2      282.34      248.88     16.56 o 
   6  -3   2      290.72      307.75     37.28 o 
   7  -3   2      336.95      341.45     36.46 o 
   8  -3   2       31.25       39.97      6.73 o 
   9  -3   2       82.04       89.57      9.60 o 
  -9  -2   2        9.84        6.07      5.80 o 
  -8  -2   2      101.51      116.00     13.24 o 
  -7  -2   2      110.12      122.00      8.39 o 
  -6  -2   2       62.62       62.59      8.65 o 
  -5  -2   2      249.83      286.51     14.65 o 
  -4  -2   2        0.30        1.43      1.29 o 
  -3  -2   2       77.19       48.71      2.76 o 
  -2  -2   2      131.87      109.45      3.07 o 
  -1  -2   2     2225.05     2985.83    189.82 o 
   0  -2   2     7878.63     7754.62     38.54 o 
   1  -2   2     9567.91    11104.94     49.73 o 
   2  -2   2      414.67      555.04     23.77 o 
   3  -2   2     2063.15     2361.69    141.77 o 
   4  -2   2      726.77      679.24     35.92 o 
   5  -2   2      453.52      423.03     28.00 o 
   6  -2   2      505.72      482.70     45.04 o 
   7  -2   2     1990.76     1995.56    191.58 o 
   8  -2   2        1.13       -3.54      4.21 o 
   9  -2   2       66.44       74.40      9.13 o 
  -8  -1   2       60.63       67.26      5.51 o 
  -7  -1   2      567.82      573.14     51.59 o 
  -6  -1   2       45.25       55.86      4.19 o 
  -5  -1   2        4.47        4.67      1.38 o 
  -4  -1   2      341.22      376.04     17.91 o 
  -3  -1   2      540.42      655.99     47.17 o 
  -2  -1   2     3863.90     4687.76    189.00 o 
  -1  -1   2       11.13       24.23      1.56 o 
   0  -1   2      487.14      610.18      6.51 o 
   1  -1   2     2000.78     2072.87     13.82 o 
   2  -1   2      155.09      153.50      7.75 o 
   3  -1   2        6.10        6.55      0.83 o 
   4  -1   2      443.58      382.08     22.34 o 
   5  -1   2     1560.59     1530.34     78.83 o 
   6  -1   2       28.93       30.82      3.64 o 
   7  -1   2     1081.25     1127.83     22.52 o 
   8  -1   2        0.37       -5.32      4.06 o 
   9  -1   2       57.81       71.57      9.21 o 
  -9   0   2      282.57      283.98     13.56 o 
  -8   0   2       46.28       44.49      4.74 o 
  -7   0   2      896.57      963.36     53.68 o 
  -6   0   2      190.03      189.97      7.16 o 
  -5   0   2       13.60       20.16      1.80 o 
  -4   0   2      188.32      142.37      8.07 o 
  -3   0   2     1904.12     1548.67     75.42 o 
  -2   0   2      660.17      870.45     40.61 o 
  -1   0   2     1047.67     1024.35      8.87 o 
   0   0   2      285.91      421.17      5.00 o 
   1   0   2      914.92     1208.99      7.13 o 
   2   0   2       21.02       19.20      1.84 o 
   3   0   2     1595.46     1478.41     77.63 o 
   4   0   2       33.92       32.41      1.92 o 
   5   0   2      608.52      644.90     32.49 o 
   6   0   2       43.42       36.16      3.47 o 
   7   0   2      504.12      603.38     17.11 o 
   8   0   2        4.35       12.56      5.53 o 
   9   0   2       72.74       83.20      9.90 o 
  -9   1   2      163.45      183.91     11.51 o 
  -8   1   2       52.44       67.47      7.11 o 
  -7   1   2      520.57      551.28     24.09 o 
  -6   1   2       53.97       69.89      3.21 o 
  -5   1   2      107.74      124.59      7.69 o 
  -4   1   2      394.20      460.92     19.00 o 
  -3   1   2      924.50      772.24     18.24 o 
  -2   1   2      104.48      173.83      4.37 o 
  -1   1   2     2073.33     1904.07     13.23 o 
   0   1   2      154.15       99.83      2.45 o 
   1   1   2    20455.89    22566.96   1893.84 o 
   2   1   2      387.40      457.68      4.58 o 
   3   1   2     3261.73     3003.86    295.37 o 
   4   1   2      217.70      178.24     10.06 o 
   5   1   2      913.92      819.17     63.40 o 
   6   1   2       12.87       14.22      2.97 o 
   7   1   2       28.26       20.29      5.42 o 
   8   1   2      135.01      192.68     11.91 o 
 -10   2   2        0.13       -1.28      5.11 o 
  -9   2   2       79.41       73.84      8.75 o 
  -8   2   2      338.45      292.55     15.94 o 
  -7   2   2        8.51        6.15      2.41 o 
  -6   2   2      128.04      132.58      4.55 o 
  -5   2   2      283.80      302.29     10.80 o 
  -4   2   2     1308.06     1232.51     29.04 o 
  -3   2   2      328.07      318.90      7.20 o 
  -1   2   2     6540.75     6560.28     29.24 o 
   0   2   2      138.63      153.05      3.29 o 
   1   2   2      726.19      551.20      5.54 o 
   2   2   2     1034.39     1083.17     14.62 o 
   3   2   2     2381.35     2391.87    139.25 o 
   4   2   2     1217.35     1280.01    100.14 o 
   5   2   2      269.52      277.23     25.88 o 
   6   2   2      134.00      122.65      5.98 o 
   7   2   2        4.83        8.14      4.91 o 
   8   2   2      164.64      166.22     11.72 o 
 -10   3   2       29.70       39.07      7.58 o 
  -9   3   2       31.80       37.85      4.52 o 
  -8   3   2       69.79       88.57      5.42 o 
  -7   3   2      259.86      261.93      7.71 o 
  -6   3   2      471.25      449.68     16.43 o 
  -5   3   2      515.54      560.38     28.10 o 
  -4   3   2      700.62      694.10     12.34 o 
  -3   3   2       22.40       13.76      2.26 o 
  -2   3   2      159.31      186.76      5.36 o 
  -1   3   2    10650.65     9625.56    592.56 o 
   0   3   2     1845.76     1913.16     72.85 o 
   1   3   2     2659.43     3126.34     23.20 o 
   2   3   2     1293.01     1225.56     16.90 o 
   3   3   2      242.46      282.75      9.57 o 
   4   3   2      578.80      561.21     14.15 o 
   5   3   2      514.65      519.82     30.91 o 
   6   3   2        5.39        5.35      3.02 o 
   7   3   2       27.39       24.45      4.27 o 
   8   3   2       51.26       68.99      9.05 o 
 -10   4   2       94.31       91.61     10.14 o 
  -9   4   2        1.02        2.31      3.15 o 
  -8   4   2        7.11        2.63      2.76 o 
  -7   4   2      366.42      367.77     12.08 o 
  -6   4   2      266.94      246.05      9.45 o 
  -5   4   2      537.92      479.83     11.70 o 
  -4   4   2        5.97        2.11      2.19 o 
  -3   4   2     1879.16     1871.37     19.39 o 
  -2   4   2       93.72      105.88      4.61 o 
  -1   4   2      389.76      347.43     17.86 o 
   0   4   2      515.78      373.84      9.57 o 
   1   4   2      594.81      464.28     14.35 o 
   2   4   2     1215.50     1048.99     16.94 o 
   3   4   2       15.45        7.65      3.64 o 
   4   4   2      132.73      154.94      9.22 o 
   5   4   2        1.69        3.39      2.89 o 
   6   4   2       69.18       82.57      6.06 o 
   7   4   2       15.72       22.30      6.58 o 
 -10   5   2      175.51      171.97     11.35 o 
  -9   5   2       43.80       38.63      6.43 o 
  -8   5   2       45.29       66.03      6.67 o 
  -7   5   2      233.02      229.68     10.27 o 
  -6   5   2      191.89      174.03      8.38 o 
  -5   5   2      873.95      770.62     15.34 o 
  -4   5   2       33.91       50.28      4.94 o 
  -3   5   2     2067.96     1996.44     21.13 o 
  -2   5   2       66.32       90.51      4.74 o 
  -1   5   2       25.41        5.08      1.40 o 
   0   5   2      394.02      402.87     15.35 o 
   1   5   2       14.04        7.71      1.28 o 
   2   5   2     1129.09     1361.32     20.66 o 
   3   5   2        1.03        8.39      4.15 o 
   4   5   2       42.32       49.25      6.71 o 
   5   5   2      270.18      241.08     16.47 o 
   6   5   2       28.98       19.61      4.33 o 
   7   5   2       14.14       15.88      4.59 o 
 -10   6   2       50.98       58.51      7.84 o 
  -9   6   2      111.20      124.09      9.60 o 
  -8   6   2       48.73       46.57      6.17 o 
  -7   6   2      106.96       97.05      7.32 o 
  -6   6   2        8.35        6.96      3.96 o 
  -5   6   2      177.84      201.96      8.72 o 
  -4   6   2     1168.66     1072.90     17.66 o 
  -3   6   2     1450.88     1455.42     19.14 o 
  -2   6   2     2707.07     2551.35    134.70 o 
  -1   6   2       57.51       65.04      7.41 o 
   0   6   2     1721.92     1749.69     66.02 o 
   1   6   2        3.09        2.03      3.03 o 
   2   6   2      412.23      356.84     12.01 o 
   3   6   2       20.97       14.68      5.09 o 
   4   6   2        7.52       17.76      5.71 o 
   5   6   2      151.53      156.12      7.90 o 
   6   6   2        2.19       -1.20      3.74 o 
 -10   7   2        5.92       12.21      5.89 o 
  -9   7   2      118.44      102.58      8.95 o 
  -8   7   2        2.29       -1.95      3.76 o 
  -7   7   2      283.85      306.67     12.26 o 
  -6   7   2      105.94      100.66      7.66 o 
  -5   7   2      124.73      127.19      7.43 o 
  -4   7   2      286.10      286.87     10.08 o 
  -3   7   2       81.14       88.84      6.00 o 
  -2   7   2      450.08      411.16     10.23 o 
  -1   7   2        1.75        4.65      1.81 o 
   0   7   2      425.27      376.72     12.02 o 
   1   7   2       71.00       90.98      7.48 o 
   2   7   2      199.59      170.40      9.75 o 
   3   7   2       27.45       38.99      6.85 o 
   4   7   2       37.98       32.09      7.06 o 
   5   7   2      158.80      159.06     14.63 o 
 -10   8   2        0.85        4.50      5.47 o 
  -9   8   2      114.95      129.34     10.50 o 
  -8   8   2       33.50       27.07      6.35 o 
  -7   8   2      338.57      312.39     13.20 o 
  -6   8   2      429.77      427.27     14.24 o 
  -5   8   2       12.86       14.76      4.24 o 
  -4   8   2      263.46      231.65      9.44 o 
  -3   8   2       56.59       71.36      5.86 o 
  -2   8   2     1326.23     1359.70     83.98 o 
  -1   8   2      407.10      422.48     16.81 o 
   0   8   2      460.64      498.46     14.79 o 
   1   8   2        3.84        2.92      4.36 o 
   2   8   2      469.18      500.15     16.10 o 
   3   8   2        2.20       -1.05      4.97 o 
   4   8   2       15.04       26.65      7.33 o 
  -9   9   2       68.33       69.64      8.81 o 
  -8   9   2      160.73      168.19     11.40 o 
  -7   9   2       83.57       84.10      8.06 o 
  -6   9   2      304.26      286.39     12.44 o 
  -5   9   2       34.51       34.70      5.33 o 
  -4   9   2      120.69      126.25      7.70 o 
  -3   9   2      161.59      156.24      8.01 o 
  -2   9   2       94.68      100.02      5.16 o 
  -1   9   2      921.82      795.42     18.93 o 
   0   9   2        0.12       -2.49      3.96 o 
   1   9   2        3.46       10.84      5.37 o 
   2   9   2       75.74       73.73      9.13 o 
   3   9   2      117.27      145.83     11.50 o 
   4   9   2       46.62       62.31      9.52 o 
  -9  10   2       24.99       29.04      7.41 o 
  -8  10   2      150.56      144.04     10.55 o 
  -7  10   2        0.48       -2.13      4.07 o 
  -6  10   2      164.85      176.89     10.31 o 
  -5  10   2      181.82      192.90     10.16 o 
  -4  10   2       95.68       87.34      7.03 o 
  -3  10   2        1.44        3.83      2.73 o 
  -2  10   2        0.50        2.13      4.13 o 
  -1  10   2       57.83       68.18      8.01 o 
   0  10   2      129.98      112.63      9.69 o 
   1  10   2        7.01        5.85      5.66 o 
   2  10   2       34.54       45.44      8.17 o 
   3  10   2       16.49       17.44      7.52 o 
  -8  11   2       52.84       51.86      7.81 o 
  -7  11   2       10.95       11.10      5.70 o 
  -6  11   2       49.64       56.61      7.24 o 
  -5  11   2      323.98      324.06     13.25 o 
  -4  11   2       41.15       49.08      4.93 o 
  -3  11   2      229.51      204.69     11.71 o 
  -2  11   2       40.40       36.21      6.82 o 
  -1  11   2       23.60       19.79      6.29 o 
   0  11   2       63.32       83.27      9.68 o 
   1  11   2       76.56       93.44     10.51 o 
  -7  12   2       46.51       39.30      7.11 o 
  -6  12   2        0.14        1.41      4.70 o 
  -5  12   2      118.56      133.42      7.37 o 
  -4  12   2        0.13        0.42      5.18 o 
  -3  12   2       75.26       75.71      9.09 o 
  -2  12   2       74.65       72.41      9.21 o 
  -1  12   2       59.01       46.77      8.36 o 
   0  12   2       59.88       61.11      9.42 o 
  -5  13   2       70.92       68.86      6.37 o 
  -4  13   2       17.21       13.86      6.62 o 
  -3  13   2        1.19        4.92      5.90 o 
   0 -13   3       18.59       26.26      7.24 o 
   1 -13   3        1.70        0.72      5.32 o 
   2 -13   3       82.58       90.52      9.48 o 
   3 -13   3        7.83        2.32      5.18 o 
   4 -13   3       15.13       22.13      5.86 o 
   5 -13   3        0.77        2.40      5.01 o 
   6 -13   3       12.08       13.80      5.68 o 
  -1 -12   3       72.54       72.54      8.81 o 
   0 -12   3      119.07      122.65     10.07 o 
   1 -12   3       11.09        6.03      4.95 o 
   2 -12   3       49.20       48.88      7.23 o 
   3 -12   3       16.49       13.00      4.74 o 
   4 -12   3       40.65       29.27      5.59 o 
   5 -12   3      122.35      137.02     10.09 o 
   6 -12   3        8.75        2.26      4.49 o 
   7 -12   3       28.02       24.51      6.21 o 
  -3 -11   3       11.71        3.90      5.92 o 
  -2 -11   3      166.01      163.23     21.66 o 
  -1 -11   3        0.20        4.26      4.93 o 
   0 -11   3      271.43      288.00     12.60 o 
   1 -11   3      261.05      269.02     12.14 o 
   2 -11   3        0.66       -1.21      1.95 o 
   3 -11   3      219.04      166.55      6.66 o 
   4 -11   3       15.42       23.64      5.40 o 
   5 -11   3      342.85      318.65     13.25 o 
   6 -11   3       43.59       50.86      7.15 o 
   7 -11   3      134.75      172.06     11.50 o 
   8 -11   3        9.49        7.82      5.36 o 
  -4 -10   3       33.03       35.76      8.10 o 
  -3 -10   3        6.71        1.99      5.41 o 
  -2 -10   3      198.63      215.98     11.27 o 
  -1 -10   3       84.01       93.08      8.28 o 
   0 -10   3       76.23       67.39      6.95 o 
   1 -10   3      238.74      229.80      5.55 o 
   2 -10   3        0.14       -0.86      2.10 o 
   3 -10   3       87.46       87.12      4.85 o 
   4 -10   3        8.79       11.52      3.03 o 
   5 -10   3       84.61       90.75      7.66 o 
   6 -10   3       51.15       41.54      6.11 o 
   7 -10   3      104.49       75.74      8.10 o 
   8 -10   3       46.26       50.95      7.44 o 
   9 -10   3        0.02       -0.61      4.73 o 
  -5  -9   3        3.58        2.26      5.96 o 
  -4  -9   3      107.50       87.00      9.65 o 
  -3  -9   3       11.86       10.65      3.78 o 
  -2  -9   3      274.23      249.91     10.99 o 
  -1  -9   3      178.96      165.88      8.97 o 
   0  -9   3      112.86      109.97      3.82 o 
   1  -9   3      189.42      142.38      4.29 o 
   2  -9   3       26.03       24.56      2.87 o 
   3  -9   3      432.57      408.48      8.69 o 
   4  -9   3      115.68      120.11      5.45 o 
   5  -9   3       10.34        6.42      2.60 o 
   6  -9   3       12.10       28.60      5.57 o 
   7  -9   3      115.80      119.86      9.04 o 
   8  -9   3      158.89      135.05     10.04 o 
   9  -9   3        3.73        0.62      5.24 o 
  -6  -8   3       53.93       59.43      9.29 o 
  -5  -8   3        0.13        3.88      5.42 o 
  -4  -8   3       60.48       53.84      7.72 o 
  -3  -8   3      354.12      372.84     28.76 o 
  -2  -8   3        6.44        6.85      3.89 o 
  -1  -8   3      322.00      331.56     10.75 o 
   0  -8   3        0.84        1.87      3.14 o 
   1  -8   3       55.58       82.03      5.73 o 
   2  -8   3      385.44      336.83      7.31 o 
   3  -8   3      351.86      294.77      7.68 o 
   4  -8   3      189.74      190.28      6.35 o 
   5  -8   3       33.90       51.79      5.42 o 
   6  -8   3        8.86       13.35      4.48 o 
   7  -8   3        2.04        5.27      4.04 o 
   8  -8   3      263.83      229.70     11.98 o 
   9  -8   3       95.79       93.45      9.09 o 
  -6  -7   3      132.94       92.69      9.90 o 
  -5  -7   3        3.23        5.05      5.17 o 
  -4  -7   3      243.01      253.75     20.52 o 
  -3  -7   3      405.97      421.16     19.46 o 
  -2  -7   3       20.07       16.77      3.99 o 
  -1  -7   3       14.74       22.07      4.11 o 
   0  -7   3       75.72       49.11      7.76 o 
   1  -7   3       38.36       15.50      3.12 o 
   2  -7   3      706.63      701.83     13.65 o 
   3  -7   3       37.67       37.53      3.04 o 
   4  -7   3      368.62      276.44      7.07 o 
   5  -7   3       14.35       23.72      3.03 o 
   6  -7   3      114.80      129.46      8.02 o 
   7  -7   3       19.43       23.16      5.12 o 
   8  -7   3        2.25        0.52      3.99 o 
   9  -7   3      143.69      147.08     12.08 o 
  -7  -6   3       64.82       58.72      8.84 o 
  -6  -6   3       25.43       22.16      6.32 o 
  -5  -6   3      368.89      336.26     23.95 o 
  -4  -6   3        7.63        1.34      2.68 o 
  -3  -6   3     1252.09     1245.37     84.95 o 
  -2  -6   3      271.32      277.34      7.66 o 
  -1  -6   3      104.23       58.02      4.09 o 
   0  -6   3      891.85      932.81     99.72 o 
   1  -6   3      270.01      307.25      8.29 o 
   2  -6   3     2782.43     3088.99     26.83 o 
   3  -6   3      357.87      495.51     11.66 o 
   4  -6   3      137.78      137.48      5.10 o 
   5  -6   3       37.74       33.36      3.15 o 
   6  -6   3      109.28      103.99      5.36 o 
   7  -6   3      148.49      148.00      9.81 o 
   8  -6   3        0.43        0.34      2.97 o 
   9  -6   3      102.89      116.72      7.01 o 
  -8  -5   3        7.50        0.68      5.76 o 
  -7  -5   3        9.04       10.47      5.80 o 
  -6  -5   3      185.40      160.99     10.50 o 
  -5  -5   3      841.38      943.38     71.01 o 
  -4  -5   3       74.61       64.25      5.58 o 
  -3  -5   3      286.21      341.66     24.25 o 
  -2  -5   3      110.99       90.95      3.97 o 
  -1  -5   3      373.38      364.95     17.86 o 
   0  -5   3       42.04       41.94      3.21 o 
   1  -5   3      369.66      402.77      8.65 o 
   2  -5   3     1276.37     1441.48     17.28 o 
   3  -5   3     2288.01     2227.14     22.94 o 
   4  -5   3       91.65       41.76      2.59 o 
   5  -5   3     1241.75     1177.88     79.59 o 
   6  -5   3       35.19       33.45      3.41 o 
   7  -5   3      275.65      273.82     31.39 o 
   8  -5   3       36.16       35.64      4.65 o 
   9  -5   3       48.19       55.34      5.35 o 
  -8  -4   3       10.49        7.00      5.73 o 
  -7  -4   3       22.23       23.43      6.16 o 
  -6  -4   3       10.31       10.42      3.18 o 
  -5  -4   3      918.14      906.87     88.14 o 
  -4  -4   3      808.28      842.79     72.40 o 
  -3  -4   3       43.39       29.33      3.05 o 
  -2  -4   3      370.87      322.24     10.08 o 
  -1  -4   3        2.40        1.06      0.77 o 
   0  -4   3     1572.21     1430.96     14.15 o 
   1  -4   3     1786.57     1930.77     17.54 o 
   2  -4   3     3453.18     3428.58     25.18 o 
   3  -4   3     1723.70     2077.53     41.30 o 
   4  -4   3      105.15       88.10      7.14 o 
   5  -4   3      639.46      583.83     38.69 o 
   6  -4   3       45.32       42.86      7.19 o 
   7  -4   3      202.69      199.07     13.22 o 
   8  -4   3       45.69       43.90      4.44 o 
   9  -4   3       15.94       14.35      6.17 o 
  -8  -3   3       13.37        9.54      5.42 o 
  -7  -3   3       34.48       29.09      6.03 o 
  -6  -3   3       70.66       72.10      5.00 o 
  -5  -3   3       61.57       61.57      7.90 o 
  -4  -3   3      685.09      769.11     33.53 o 
  -3  -3   3     1151.79     1320.58     43.31 o 
  -2  -3   3     2563.67     2766.61     81.59 o 
  -1  -3   3      182.10      169.27      6.30 o 
   0  -3   3     1679.70     1869.00     54.23 o 
   1  -3   3     2029.74     2140.23     17.28 o 
   2  -3   3       92.17      134.24      4.55 o 
   3  -3   3       20.55       11.05      1.91 o 
   4  -3   3        9.70       10.16      1.52 o 
   5  -3   3      989.97      905.83     76.35 o 
   6  -3   3      322.87      300.93     30.86 o 
   7  -3   3       19.47       16.39      3.09 o 
   8  -3   3      125.49      160.57     10.85 o 
   9  -3   3       63.19       77.22      9.33 o 
  -9  -2   3      194.45      170.17     11.97 o 
  -8  -2   3       12.30       18.12      5.86 o 
  -7  -2   3      181.73      234.65     15.45 o 
  -6  -2   3      287.66      295.12     28.02 o 
  -5  -2   3        0.02        2.12      1.35 o 
  -4  -2   3      118.54      106.68      4.76 o 
  -3  -2   3     1920.35     2268.20    113.17 o 
  -2  -2   3     6100.57     7253.04    133.20 o 
  -1  -2   3    33224.55    34520.44   4342.90 o 
   0  -2   3     3026.63     3362.11     19.77 o 
   1  -2   3      310.41      240.64      9.77 o 
   2  -2   3       18.28       16.21      1.50 o 
   3  -2   3     2868.91     2702.80     88.16 o 
   4  -2   3     2573.19     2491.80    153.30 o 
   5  -2   3      644.91      639.24     35.78 o 
   6  -2   3     1015.32      971.94    104.47 o 
   7  -2   3      561.58      623.79     17.41 o 
   8  -2   3       10.72       14.55      5.78 o 
   9  -2   3       35.47       17.72      6.65 o 
  -9  -1   3       64.55       71.17      8.62 o 
  -8  -1   3      134.90      140.48      8.70 o 
  -7  -1   3        1.37        3.63      2.72 o 
  -6  -1   3      631.99      607.53     33.77 o 
  -5  -1   3      222.77      253.38     14.82 o 
  -4  -1   3       50.97       83.70      4.22 o 
  -3  -1   3      432.87      422.30     25.22 o 
  -2  -1   3    25772.42    25591.07   1115.39 o 
  -1  -1   3    18132.66    19982.34    321.82 o 
   0  -1   3      218.44      298.82      5.24 o 
   1  -1   3      700.79      916.74     32.49 o 
   2  -1   3      834.90      898.82     48.17 o 
   3  -1   3     1228.69     1333.97     46.98 o 
   4  -1   3      487.10      480.97     24.87 o 
   5  -1   3       12.80       14.90      1.76 o 
   6  -1   3     1374.13     1549.31     24.63 o 
   7  -1   3      396.11      411.10     14.68 o 
   8  -1   3       23.06       15.75      6.02 o 
   9  -1   3       36.82       26.39      7.20 o 
  -9   0   3        0.05       -4.90      4.61 o 
  -8   0   3      419.89      465.52     23.62 o 
  -7   0   3       16.18       16.57      2.37 o 
  -6   0   3      226.07      241.57     11.25 o 
  -5   0   3     1117.04     1147.96     55.28 o 
  -4   0   3      441.70      454.77     25.48 o 
  -3   0   3     2981.52     3254.42    128.27 o 
  -2   0   3      757.68      470.92      7.44 o 
  -1   0   3     1822.55     1968.08     49.48 o 
   0   0   3     4348.98     4799.28     23.58 o 
   1   0   3     5452.97     6047.32     48.55 o 
   2   0   3       49.85       37.55      3.14 o 
   3   0   3       44.89       59.92      4.03 o 
   4   0   3     2196.45     1770.17     88.14 o 
   5   0   3      188.04      154.31     10.36 o 
   6   0   3      317.96      325.60     12.29 o 
   7   0   3        4.61        6.80      4.63 o 
   8   0   3        0.34       -0.29      4.78 o 
   9   0   3      134.62      144.91     12.03 o 
  -9   1   3       12.67        4.58      6.42 o 
  -8   1   3      235.46      257.92      8.08 o 
  -7   1   3      433.21      407.07     19.67 o 
  -6   1   3      621.52      587.62     22.55 o 
  -5   1   3     2002.84     2300.42     74.40 o 
  -4   1   3     1118.56     1107.08     32.18 o 
  -3   1   3     1546.85     1534.68     42.30 o 
  -2   1   3        7.96       16.63      2.38 o 
  -1   1   3      828.04      908.49      9.68 o 
   0   1   3     4699.76     4947.67     60.93 o 
   1   1   3     1311.15     1392.75     32.47 o 
   2   1   3     3936.51     4072.10     16.88 o 
   3   1   3     2024.50     2334.40     59.75 o 
   4   1   3      118.79       87.79      5.99 o 
   5   1   3      183.94      189.30     20.57 o 
   6   1   3       15.81       16.03      3.17 o 
   7   1   3        5.37        1.95      4.51 o 
   8   1   3        1.89        3.71      5.16 o 
  -9   2   3       25.87       38.69      6.71 o 
  -8   2   3       12.67        6.60      2.36 o 
  -7   2   3      593.78      665.58     16.69 o 
  -6   2   3      189.09      216.53      8.31 o 
  -5   2   3     2573.36     2567.02     56.56 o 
  -4   2   3       11.31       12.29      1.77 o 
  -3   2   3     2381.91     2517.63     20.87 o 
  -2   2   3      866.60      731.03     10.14 o 
  -1   2   3      118.89      126.81      2.85 o 
   0   2   3      283.11      250.80      3.77 o 
   1   2   3     1482.92     1705.60     42.08 o 
   2   2   3     4238.11     4505.41     38.20 o 
   3   2   3     1384.94     1307.52     63.94 o 
   4   2   3      170.42      142.40      8.06 o 
   5   2   3       16.46       19.79      3.58 o 
   6   2   3      109.04       93.67      8.36 o 
   7   2   3      172.19      163.97     10.97 o 
   8   2   3       25.03       28.66      7.13 o 
 -10   3   3       72.16       80.63      9.52 o 
  -9   3   3       42.45       42.22      4.54 o 
  -8   3   3       56.41       47.91      3.52 o 
  -7   3   3      842.23      808.08     30.26 o 
  -6   3   3        4.14        3.58      1.96 o 
  -5   3   3      229.93      262.20      8.69 o 
  -4   3   3     6769.58     7013.03     40.06 o 
  -3   3   3      802.67      845.70     12.72 o 
  -2   3   3       34.65       69.98      3.65 o 
  -1   3   3       16.39       14.79      1.42 o 
   0   3   3      582.84      513.61      9.11 o 
   1   3   3     2469.82     2735.34     66.78 o 
   2   3   3     1047.24     1172.54     17.41 o 
   3   3   3     1362.87     1277.70     19.82 o 
   4   3   3       32.92       32.38      5.18 o 
   5   3   3        9.56       11.81      3.23 o 
   6   3   3       82.86      102.31     12.98 o 
   7   3   3       79.44       75.44      9.03 o 
 -10   4   3        3.05        3.79      5.03 o 
  -9   4   3       39.74       47.65      6.64 o 
  -8   4   3      160.94      157.89      8.98 o 
  -7   4   3      323.32      325.18     11.47 o 
  -6   4   3      658.76      595.61     14.11 o 
  -5   4   3       99.98       87.77      6.02 o 
  -4   4   3     1266.10     1086.59     16.39 o 
  -3   4   3       53.41       41.68      3.77 o 
  -2   4   3      849.39      652.65     10.86 o 
  -1   4   3       59.54       60.82      2.74 o 
   0   4   3      899.14      825.08      9.72 o 
   1   4   3     1243.59     1412.29     30.91 o 
   2   4   3       16.67       14.42      3.70 o 
   3   4   3      617.07      577.10     14.62 o 
   4   4   3      454.51      435.97     14.20 o 
   5   4   3       18.53       21.44      3.83 o 
   6   4   3       28.22       23.40      4.33 o 
   7   4   3       89.42       94.27     10.19 o 
 -10   5   3       32.26       38.14      6.73 o 
  -9   5   3      107.86      104.15      8.47 o 
  -8   5   3       73.39       78.38      7.58 o 
  -7   5   3       63.26       51.39      5.92 o 
  -6   5   3      420.51      460.35     13.18 o 
  -5   5   3       55.43       60.63      5.43 o 
  -4   5   3      896.33      942.34     15.97 o 
  -3   5   3      571.75      639.17     12.34 o 
  -2   5   3      873.63      941.44     69.97 o 
  -1   5   3      980.23      897.68     12.21 o 
   0   5   3      159.90      216.44      4.68 o 
   1   5   3      792.73      698.72      6.96 o 
   2   5   3       74.20       66.49      6.42 o 
   3   5   3        8.38        6.96      4.35 o 
   4   5   3      430.07      421.99     14.69 o 
   5   5   3       35.36       41.45      4.97 o 
   6   5   3       43.83       41.07      5.26 o 
 -10   6   3      117.14       99.66      9.90 o 
  -9   6   3       37.24       34.55      6.27 o 
  -8   6   3      138.17      127.78      8.82 o 
  -7   6   3        0.57       -0.46      3.39 o 
  -6   6   3      869.75      855.76     18.08 o 
  -5   6   3      172.78      176.64      8.33 o 
  -4   6   3      110.02       76.71      5.86 o 
  -3   6   3      778.25      844.48     14.96 o 
  -2   6   3      198.75      198.17     12.70 o 
  -1   6   3      692.07      682.42     49.06 o 
   0   6   3        0.75        1.94      1.58 o 
   1   6   3      976.46      973.10     18.59 o 
   2   6   3      433.61      470.70     14.20 o 
   3   6   3       99.24       95.10      8.56 o 
   4   6   3      444.86      450.38     16.06 o 
   5   6   3        5.92        3.45      3.92 o 
   6   6   3       96.34       93.91      7.75 o 
 -10   7   3      156.49      188.43     12.55 o 
  -9   7   3        7.24       10.62      5.66 o 
  -8   7   3      127.35      144.08      9.66 o 
  -7   7   3       27.80       29.03      5.38 o 
  -6   7   3       21.11       26.85      5.10 o 
  -5   7   3        6.89        5.81      3.17 o 
  -4   7   3       45.05       46.94      5.37 o 
  -3   7   3     1881.20     1827.13     22.77 o 
  -2   7   3       94.00      114.63      4.76 o 
  -1   7   3      936.48      944.83     49.84 o 
   0   7   3      228.89      207.52      9.80 o 
   1   7   3       18.92       14.91      4.84 o 
   2   7   3       55.19       55.49      6.99 o 
   3   7   3        3.44        9.13      5.55 o 
   4   7   3      285.18      281.21     14.13 o 
   5   7   3       45.56       39.59      5.64 o 
 -10   8   3       97.03       91.57     10.30 o 
  -9   8   3        5.08       -0.33      4.63 o 
  -8   8   3      234.91      203.40     11.91 o 
  -7   8   3      258.06      236.28     11.87 o 
  -6   8   3      122.75       91.15      7.57 o 
  -5   8   3       41.80       42.36      5.62 o 
  -4   8   3       15.50       17.82      4.01 o 
  -3   8   3      744.85      713.51     21.87 o 
  -2   8   3      432.65      389.06     24.07 o 
  -1   8   3      370.78      337.74     12.46 o 
   0   8   3      647.53      640.77     16.99 o 
   1   8   3      286.91      237.13     11.68 o 
   2   8   3        4.72        7.01      5.28 o 
   3   8   3      134.97      122.82     10.52 o 
   4   8   3      204.20      211.35     13.44 o 
  -9   9   3       58.07       61.80      8.35 o 
  -8   9   3       20.17       13.89      5.46 o 
  -7   9   3      326.60      359.75     14.52 o 
  -6   9   3       31.42       31.04      5.70 o 
  -5   9   3      104.46      113.98      8.36 o 
  -4   9   3       22.26       25.12      4.82 o 
  -3   9   3      355.59      366.56     19.88 o 
  -2   9   3      243.65      240.90     23.22 o 
  -1   9   3       41.42       36.62      6.25 o 
   0   9   3      271.37      279.39     12.83 o 
   1   9   3      364.60      376.84     14.97 o 
   2   9   3       42.54       46.03      7.88 o 
   3   9   3       25.26       21.55      7.53 o 
  -9  10   3       34.05       30.86      7.60 o 
  -8  10   3        1.54        1.09      5.19 o 
  -7  10   3       48.78       49.13      7.30 o 
  -6  10   3       47.24       49.64      6.72 o 
  -5  10   3      148.33      148.75      9.63 o 
  -4  10   3      266.38      249.45     25.42 o 
  -3  10   3       13.52       10.63      3.16 o 
  -2  10   3      236.17      219.95     11.72 o 
  -1  10   3       86.80       90.43      9.10 o 
   0  10   3      134.10      134.92     10.68 o 
   1  10   3       49.39       40.01      7.75 o 
   2  10   3       54.81       65.46      9.25 o 
  -8  11   3        5.45        9.65      6.02 o 
  -7  11   3       50.95       52.36      7.50 o 
  -6  11   3      131.67      149.98     10.63 o 
  -5  11   3      106.78      118.89      6.76 o 
  -4  11   3      149.89      175.14      9.10 o 
  -3  11   3        1.96        0.33      4.76 o 
  -2  11   3        0.93       -1.91      4.70 o 
   0  11   3       63.04       57.77      8.92 o 
   1  11   3       50.60       57.60      9.28 o 
  -7  12   3       15.89       16.45      6.01 o 
  -6  12   3      191.60      197.21     11.78 o 
  -5  12   3        0.16       -1.44      3.51 o 
  -4  12   3      181.67      163.47     11.71 o 
  -3  12   3       17.42       24.67      6.91 o 
  -2  12   3        0.65        0.28      5.24 o 
  -1  12   3      133.82      148.72     12.19 o 
   0 -13   4       10.30        9.79      5.97 o 
   1 -13   4       54.30       66.81      8.50 o 
   2 -13   4        0.07       -0.60      4.80 o 
   3 -13   4      106.95       95.60      6.33 o 
   4 -13   4       48.26       54.87      7.57 o 
   5 -13   4        4.28        3.00      4.76 o 
   6 -13   4       67.76       69.02      8.44 o 
  -2 -12   4       33.33       27.33      7.40 o 
  -1 -12   4       46.66       57.03      8.70 o 
   0 -12   4        0.25       -1.67      4.52 o 
   1 -12   4       64.93       59.63      7.61 o 
   2 -12   4        0.86       -2.53      4.06 o 
   3 -12   4       58.76       55.41      4.85 o 
   4 -12   4      172.49      176.62     10.65 o 
   5 -12   4        5.75        0.05      3.99 o 
   6 -12   4      136.38      148.64     10.46 o 
   7 -12   4        3.63       -2.12      4.78 o 
  -3 -11   4       95.11       81.11     10.12 o 
  -2 -11   4        4.27       -0.14      4.92 o 
  -1 -11   4      205.99      220.61     11.37 o 
   0 -11   4       32.82       37.67      6.31 o 
   1 -11   4       86.78       86.19      8.03 o 
   2 -11   4        1.41        0.98      2.07 o 
   3 -11   4      104.47      104.68      5.75 o 
   4 -11   4      329.71      316.64     13.13 o 
   5 -11   4       32.28       33.65      4.11 o 
   6 -11   4       89.75       75.01      7.92 o 
   7 -11   4       30.54       29.50      6.63 o 
   8 -11   4        0.19       -3.53      4.78 o 
  -4 -10   4        0.06       -5.16      5.07 o 
  -3 -10   4       20.76       14.61      6.03 o 
  -2 -10   4        9.12        6.48      3.56 o 
  -1 -10   4      251.37      267.05     11.39 o 
   0 -10   4      115.08      107.61      7.97 o 
   1 -10   4        0.19        0.03      1.84 o 
   2 -10   4      178.12      156.11      5.94 o 
   3 -10   4       41.72       44.53      3.90 o 
   4 -10   4       41.17       39.77      4.02 o 
   5 -10   4      348.98      319.55     11.47 o 
   6 -10   4       93.94       91.50      8.07 o 
   7 -10   4       47.77       57.45      7.39 o 
   8 -10   4        0.22        3.41      4.77 o 
  -5  -9   4      108.59      109.33     11.14 o 
  -4  -9   4        0.13       -0.95      4.74 o 
  -3  -9   4       32.84       31.19      6.47 o 
  -2  -9   4      155.41      171.78      9.21 o 
  -1  -9   4      356.43      316.81     11.18 o 
   0  -9   4      523.52      549.61     51.59 o 
   1  -9   4       71.97       93.01      9.28 o 
   2  -9   4      435.13      482.11     59.07 o 
   3  -9   4        8.50        7.90      2.42 o 
   4  -9   4        0.80        1.08      2.17 o 
   5  -9   4      190.93      189.01      6.91 o 
   6  -9   4        0.99        2.08      2.52 o 
   7  -9   4      184.42      183.91     10.78 o 
   8  -9   4       64.14       63.44      7.76 o 
   9  -9   4       12.97        8.67      5.78 o 
  -6  -8   4       32.53       30.09      7.76 o 
  -5  -8   4      121.62      110.67     10.50 o 
  -4  -8   4        0.65        1.41      4.68 o 
  -3  -8   4        0.41       -0.28      2.65 o 
  -2  -8   4       78.32       82.01      5.02 o 
  -1  -8   4      204.95      249.09     12.61 o 
   0  -8   4      447.57      446.18     39.93 o 
   1  -8   4     1220.71     1224.59     18.46 o 
   2  -8   4      685.42      684.42     14.75 o 
   3  -8   4      490.13      559.94     13.99 o 
   4  -8   4        4.41        0.87      1.89 o 
   5  -8   4      255.35      204.13      6.93 o 
   6  -8   4        2.68        5.17      2.65 o 
   7  -8   4      204.81      179.19     10.25 o 
   8  -8   4      196.04      172.75     11.15 o 
   9  -8   4        4.30        4.27      5.07 o 
  -6  -7   4       73.27       74.75      9.25 o 
  -5  -7   4       71.49       85.52      8.92 o 
  -4  -7   4       77.03       59.83      7.25 o 
  -3  -7   4       12.56       21.79      5.99 o 
  -2  -7   4      594.73      608.55     23.07 o 
  -1  -7   4       27.17       28.64      2.58 o 
   0  -7   4       22.26       12.06      2.33 o 
   1  -7   4     3002.32     3411.13     29.03 o 
   2  -7   4       27.47       14.71      3.22 o 
   3  -7   4      964.25      937.56     17.07 o 
   4  -7   4       19.41        8.99      1.88 o 
   5  -7   4       29.26       29.88      3.23 o 
   6  -7   4      114.14      107.24      5.32 o 
   7  -7   4       56.58       52.21      4.84 o 
   8  -7   4      199.51      224.40      8.59 o 
   9  -7   4        1.68       -0.73      3.30 o 
  -7  -6   4       19.49       18.34      6.77 o 
  -6  -6   4       82.79       95.43      9.60 o 
  -5  -6   4        0.52       -0.43      4.36 o 
  -4  -6   4      364.26      396.63     34.42 o 
  -3  -6   4       10.07        5.33      2.35 o 
  -2  -6   4      468.07      475.06      6.12 o 
  -1  -6   4      867.95      947.54     36.98 o 
   0  -6   4       13.03        4.01      2.11 o 
   1  -6   4      326.14      299.11      8.40 o 
   2  -6   4       21.60       40.02      4.49 o 
   3  -6   4      704.05      792.13     14.92 o 
   4  -6   4       61.42       32.43      4.44 o 
   5  -6   4      220.70      199.89     10.74 o 
   6  -6   4       95.03       97.15      7.94 o 
   7  -6   4       73.56       69.07      7.57 o 
   8  -6   4      149.20      148.75      8.68 o 
   9  -6   4       27.34       29.08      4.66 o 
  -8  -5   4       47.20       42.32      8.31 o 
  -7  -5   4        2.45       -3.15      4.78 o 
  -6  -5   4      310.68      293.10     13.32 o 
  -5  -5   4      344.35      341.56     13.15 o 
  -4  -5   4      640.62      646.61     48.06 o 
  -3  -5   4      501.61      530.11     19.84 o 
  -2  -5   4      148.27      163.15      3.53 o 
  -1  -5   4     1365.96     1123.76     39.18 o 
   0  -5   4      181.76      283.60      5.91 o 
   1  -5   4     3159.56     3275.79     25.61 o 
   2  -5   4     4672.44     4671.46     32.37 o 
   3  -5   4       57.99      145.10      4.61 o 
   4  -5   4      735.86      774.89     10.65 o 
   5  -5   4      173.35      147.47      8.22 o 
   6  -5   4      430.11      403.65     27.25 o 
   7  -5   4        6.17        4.62      2.75 o 
   8  -5   4      143.35      155.77      9.37 o 
   9  -5   4       42.78       47.79      8.18 o 
  -8  -4   4       28.53       31.11      7.18 o 
  -7  -4   4        1.84        3.29      5.02 o 
  -6  -4   4      178.00      147.57      9.64 o 
  -5  -4   4      363.40      398.90     36.38 o 
  -4  -4   4      283.12      314.24     16.35 o 
  -3  -4   4     1457.33     1404.41     45.65 o 
  -2  -4   4     1020.53     1318.21     38.06 o 
  -1  -4   4     2346.40     2365.84     96.06 o 
   0  -4   4        9.70        6.46      2.42 o 
   1  -4   4      161.38      203.94      3.78 o 
   2  -4   4      452.24      662.95      7.97 o 
   3  -4   4       21.73       26.13      2.34 o 
   4  -4   4      928.47     1041.23     21.17 o 
   5  -4   4      427.43      383.02     25.21 o 
   6  -4   4      230.59      220.53      6.32 o 
   7  -4   4      172.49      161.32     14.21 o 
   8  -4   4      118.90      107.33      6.60 o 
   9  -4   4       20.36       23.46      6.85 o 
  -9  -3   4       16.42       19.80      7.03 o 
  -8  -3   4       43.52       47.16      7.66 o 
  -7  -3   4       73.77       92.01      8.71 o 
  -6  -3   4      407.92      460.61     37.77 o 
  -5  -3   4      378.52      381.84     38.23 o 
  -4  -3   4        9.19        9.64      2.35 o 
  -3  -3   4     1906.28     2380.47     93.60 o 
  -2  -3   4      247.18      220.18      4.50 o 
  -1  -3   4      273.13      283.80      8.22 o 
   0  -3   4     1742.10     1858.46     25.33 o 
   1  -3   4     2774.96     3075.41     80.20 o 
   2  -3   4      990.22      794.88     23.37 o 
   3  -3   4        1.87        4.29      1.40 o 
   4  -3   4     1221.86     1176.08     38.20 o 
   5  -3   4      891.91      860.84     68.18 o 
   6  -3   4      454.65      404.39     24.16 o 
   7  -3   4       64.40       57.98      4.58 o 
   8  -3   4       45.79       51.49      7.64 o 
   9  -3   4        8.40        5.59      5.78 o 
  -9  -2   4      125.00      117.56     10.82 o 
  -8  -2   4        0.41        1.41      4.70 o 
  -7  -2   4      181.72      181.57     10.28 o 
  -6  -2   4       16.59       18.36      3.86 o 
  -5  -2   4       74.53       71.70      5.24 o 
  -4  -2   4     1458.23     1603.64    101.41 o 
  -3  -2   4     3166.23     2952.66    160.01 o 
  -2  -2   4    15675.33    18118.72    160.06 o 
  -1  -2   4     6614.46     7921.93     59.05 o 
   0  -2   4     1300.43     1305.80     13.01 o 
   1  -2   4     1084.01     1152.99     43.61 o 
   2  -2   4      320.77      353.86     13.79 o 
   3  -2   4       59.42       85.63     10.50 o 
   4  -2   4       90.24       98.24      3.99 o 
   5  -2   4     1274.69     1202.26     86.25 o 
   6  -2   4        0.47        0.76      2.18 o 
   7  -2   4       10.56        7.88      4.86 o 
   8  -2   4        0.47       -1.52      4.82 o 
   9  -2   4        0.74        2.61      5.83 o 
  -9  -1   4      169.91      163.78     11.59 o 
  -8  -1   4       18.41       21.29      5.72 o 
  -7  -1   4      274.81      297.89     17.92 o 
  -6  -1   4       74.33       72.14      3.74 o 
  -5  -1   4      327.95      293.94     15.54 o 
  -4  -1   4     1549.98     1997.47    127.51 o 
  -3  -1   4     1073.25     1565.82     57.04 o 
  -2  -1   4     7211.40     7676.25    206.87 o 
  -1  -1   4     1718.09     1879.36     10.63 o 
   0  -1   4     3312.78     3553.22     21.21 o 
   1  -1   4     3128.75     3364.96     98.49 o 
   2  -1   4        6.52        8.03      1.30 o 
   3  -1   4     2102.62     1982.40     81.70 o 
   4  -1   4        0.27        1.38      1.09 o 
   5  -1   4      786.86      655.32     47.72 o 
   6  -1   4      369.83      396.31     13.53 o 
   7  -1   4       15.66        7.66      4.83 o 
   8  -1   4      291.15      276.13     14.07 o 
   9  -1   4        7.35       10.51      6.41 o 
  -9   0   4      102.60      103.46      9.74 o 
  -8   0   4       79.14       88.79      8.64 o 
  -7   0   4      536.01      583.48     25.99 o 
  -6   0   4      550.13      535.32     25.70 o 
  -5   0   4      120.56      149.90      8.84 o 
  -4   0   4      449.21      405.28     21.62 o 
  -3   0   4     2166.03     2601.75    103.37 o 
  -2   0   4     3335.82     3738.18    194.43 o 
  -1   0   4      110.26      110.28      3.93 o 
   0   0   4     1185.09     1290.01     22.75 o 
   1   0   4     3418.90     3343.56     20.58 o 
   2   0   4     1067.86      983.51     26.75 o 
   3   0   4      786.38      827.80     32.68 o 
   4   0   4       42.24       43.44      2.36 o 
   5   0   4      375.20      423.55     23.82 o 
   6   0   4       60.01       43.42      6.30 o 
   7   0   4       85.93       98.13      9.05 o 
   8   0   4      319.60      321.93     15.05 o 
  -9   1   4       36.47       33.84      6.61 o 
  -8   1   4      138.91      138.97      5.11 o 
  -7   1   4       99.29       85.58      6.70 o 
  -6   1   4     2156.09     2312.72     91.53 o 
  -5   1   4       30.25       40.88      2.51 o 
  -4   1   4     1870.01     1891.64     57.85 o 
  -3   1   4      694.35      655.98     15.82 o 
  -2   1   4      493.80      441.04      8.07 o 
  -1   1   4        4.37       27.59      5.23 o 
   0   1   4      166.72      244.18      3.90 o 
   1   1   4     6610.85     7242.66    114.76 o 
   2   1   4      624.22      751.67      7.32 o 
   3   1   4      101.48       85.90      3.07 o 
   4   1   4      196.43      155.70      8.14 o 
   5   1   4      235.93      165.17     21.09 o 
   6   1   4      291.25      344.19     13.45 o 
   7   1   4      109.94       77.47      8.79 o 
   8   1   4      165.46      175.90     12.25 o 
  -9   2   4       83.62       88.64      4.91 o 
  -8   2   4      123.11      129.01      4.98 o 
  -7   2   4      267.01      272.12      9.35 o 
  -6   2   4     2615.57     2840.46     81.20 o 
  -5   2   4      468.99      469.25     14.09 o 
  -4   2   4        2.92        5.53      1.63 o 
  -3   2   4       13.87       10.93      2.18 o 
  -2   2   4      938.72      899.75     11.96 o 
  -1   2   4      777.21      643.37     15.91 o 
   0   2   4     4063.57     3848.47     16.55 o 
   1   2   4     6535.08     7371.89     75.68 o 
   2   2   4     1180.87     1201.51      8.96 o 
   3   2   4        1.56       11.24      1.45 o 
   4   2   4     1053.24     1052.87     19.61 o 
   5   2   4       49.27       29.31      3.62 o 
   6   2   4      157.23      129.61      9.76 o 
   7   2   4       56.95       65.89      8.45 o 
   8   2   4       25.68       34.61      7.87 o 
  -9   3   4       14.31       19.48      3.86 o 
  -8   3   4      161.68      172.87      7.77 o 
  -7   3   4      468.48      448.67     16.77 o 
  -6   3   4      924.01      943.65     17.45 o 
  -5   3   4      480.62      503.79     11.96 o 
  -4   3   4      359.49      341.20      9.36 o 
  -3   3   4     3242.31     3088.27     25.14 o 
  -2   3   4      106.88      106.34      7.81 o 
  -1   3   4     3687.73     3156.08    127.75 o 
   0   3   4     1266.03     1469.78     21.91 o 
   1   3   4     2660.91     2804.77     81.38 o 
   2   3   4      505.17      565.05      5.75 o 
   3   3   4      200.83      200.69      9.31 o 
   4   3   4      451.08      445.06     14.11 o 
   5   3   4      449.61      503.24     15.97 o 
   6   3   4       96.32      101.67      6.38 o 
   7   3   4       10.08       11.03      5.94 o 
 -10   4   4       30.34       33.66      6.86 o 
  -9   4   4       37.05       23.45      5.76 o 
  -8   4   4      107.54      105.52      8.17 o 
  -7   4   4      309.97      316.93     11.73 o 
  -6   4   4      288.56      269.17     10.09 o 
  -5   4   4      453.97      416.12     11.38 o 
  -4   4   4      210.21      200.73      7.83 o 
  -3   4   4      327.71      314.25      8.67 o 
  -2   4   4        5.46       22.14      5.12 o 
  -1   4   4      732.13      762.13     25.61 o 
   0   4   4     5481.07     5592.18     22.55 o 
   1   4   4       39.55       32.33      2.18 o 
   2   4   4     1679.14     1511.20     22.10 o 
   3   4   4      123.12      139.41      8.76 o 
   4   4   4      220.23      232.54     11.45 o 
   5   4   4      545.82      485.41     16.48 o 
   6   4   4       42.56       41.45      5.14 o 
   7   4   4      148.64      153.22     12.18 o 
 -10   5   4       28.55       35.85      7.35 o 
  -9   5   4       14.73        7.78      5.14 o 
  -8   5   4      115.74      120.35      8.48 o 
  -7   5   4      345.38      316.71     11.86 o 
  -6   5   4       13.31       17.41      4.15 o 
  -5   5   4      496.24      446.70     12.21 o 
  -4   5   4      288.27      309.64      9.68 o 
  -3   5   4      756.10      726.55     13.65 o 
  -2   5   4       60.60       47.05      3.63 o 
  -1   5   4     1723.11     2023.60     69.19 o 
   0   5   4      164.60      130.12      3.97 o 
   1   5   4        5.01        9.76      3.53 o 
   2   5   4      721.16      804.46     17.58 o 
   3   5   4     1144.51     1024.61     21.13 o 
   4   5   4       15.89        8.21      5.42 o 
   5   5   4       63.27       79.24      9.32 o 
   6   5   4       13.17        9.02      4.14 o 
 -10   6   4       27.87       24.48      6.98 o 
  -9   6   4       63.85       83.05      8.84 o 
  -8   6   4        9.95       10.60      5.12 o 
  -7   6   4      275.95      289.34     11.86 o 
  -6   6   4       80.75       90.50      7.03 o 
  -5   6   4      379.10      377.60     11.92 o 
  -4   6   4      920.16      797.75     15.85 o 
  -3   6   4      264.35      224.14      8.44 o 
  -2   6   4     4253.47     4297.54    333.59 o 
  -1   6   4       72.78       57.75      5.54 o 
   0   6   4      844.27      865.68     16.88 o 
   1   6   4      184.76      184.25      9.41 o 
   2   6   4       11.41       24.38      5.64 o 
   3   6   4      856.84      978.76     21.89 o 
   4   6   4        1.00       -5.28      4.94 o 
   5   6   4      125.00      123.01     10.99 o 
 -10   7   4       29.10       31.68      7.64 o 
  -9   7   4      147.10      140.03     10.30 o 
  -8   7   4        5.70        3.16      4.76 o 
  -7   7   4       45.08       38.71      6.16 o 
  -6   7   4       19.49       21.68      4.97 o 
  -5   7   4       88.12       87.29      6.65 o 
  -4   7   4      325.96      337.82     10.97 o 
  -3   7   4       56.85       43.59      9.17 o 
  -2   7   4     1329.12     1338.79     94.31 o 
  -1   7   4      774.29      751.37     36.49 o 
   0   7   4      420.14      368.29     12.72 o 
   1   7   4      513.41      524.45     15.59 o 
   2   7   4        0.55        0.99      4.64 o 
   3   7   4      596.41      538.52     17.83 o 
   4   7   4       45.59       44.59      8.26 o 
   5   7   4       91.28       95.30     10.89 o 
 -10   8   4        0.28        1.59      6.03 o 
  -9   8   4       99.68      107.84      9.82 o 
  -8   8   4      267.58      294.31     13.55 o 
  -7   8   4        9.24       13.79      5.36 o 
  -6   8   4        1.51        1.10      3.68 o 
  -5   8   4       94.17       92.54      7.18 o 
  -4   8   4     1131.96     1230.08     21.25 o 
  -3   8   4       12.73       11.34      2.88 o 
  -2   8   4      313.43      318.12     26.09 o 
  -1   8   4      382.92      387.97     13.54 o 
   0   8   4       13.95        6.38      4.48 o 
   1   8   4      285.65      298.98     13.27 o 
   2   8   4        0.27       -2.34      5.20 o 
   3   8   4       98.04      125.69     11.00 o 
   4   8   4       53.19       53.03      9.11 o 
  -9   9   4       24.23       28.97      7.11 o 
  -8   9   4      131.35      125.10      9.88 o 
  -7   9   4        1.98        6.34      4.68 o 
  -6   9   4       53.91       58.46      7.07 o 
  -5   9   4       80.29       73.13      6.94 o 
  -4   9   4      625.54      577.31     39.38 o 
  -3   9   4      317.61      330.91     31.84 o 
  -2   9   4        7.44        3.84      4.15 o 
  -1   9   4      572.93      579.30     17.28 o 
   0   9   4       47.34       46.73      7.25 o 
   1   9   4      324.48      332.35     14.71 o 
   2   9   4       31.06       28.39      7.30 o 
   3   9   4       32.53       43.08      8.60 o 
  -9  10   4        0.16        0.33      5.36 o 
  -8  10   4       53.08       66.39      8.61 o 
  -7  10   4        2.37        2.42      4.65 o 
  -6  10   4      225.07      252.16     12.51 o 
  -5  10   4       68.37       82.86      5.94 o 
  -4  10   4       51.73       52.53      4.88 o 
  -3  10   4       53.36       49.35      4.56 o 
  -2  10   4        4.39        1.90      4.56 o 
   0  10   4      183.26      182.06     12.04 o 
   1  10   4       48.14       54.07      8.62 o 
   2  10   4      122.64      124.78     11.67 o 
  -8  11   4       33.73       44.50      8.02 o 
  -7  11   4       71.78       85.78      9.39 o 
  -6  11   4      175.65      169.68     11.22 o 
  -5  11   4      146.06      159.16     10.13 o 
  -4  11   4        1.33        1.47      3.41 o 
  -3  11   4       86.41       91.97      9.38 o 
  -2  11   4        0.53       -0.30      4.87 o 
  -1  11   4      129.36      130.59     11.09 o 
   0  11   4      121.33      119.29     11.29 o 
  -7  12   4       45.79       44.81      8.07 o 
  -6  12   4        8.59        4.39      4.29 o 
  -5  12   4       66.68       72.75      6.30 o 
  -4  12   4       32.89       31.02      7.49 o 
  -3  12   4       61.92       60.91      8.93 o 
  -2  12   4      104.08      106.74     10.77 o 
   0 -13   5        3.45        1.18      5.23 o 
   1 -13   5        6.44        5.04      5.26 o 
   2 -13   5       54.70       59.62      8.02 o 
   3 -13   5       49.79       48.10      4.94 o 
   4 -13   5        2.04        1.55      3.24 o 
   5 -13   5      226.52      216.67     12.76 o 
   6 -13   5        0.02       -0.12      4.83 o 
  -2 -12   5       73.18       81.98      9.94 o 
  -1 -12   5        0.03        0.83      5.03 o 
   0 -12   5       61.09       66.43      5.77 o 
   1 -12   5       26.67       26.23      6.13 o 
   2 -12   5      109.41      118.68      5.34 o 
   3 -12   5      132.08      137.67      6.72 o 
   4 -12   5        4.42        3.68      3.70 o 
   5 -12   5      154.45      149.47      7.43 o 
   6 -12   5       23.27       20.66      5.85 o 
   7 -12   5       20.13       14.78      5.86 o 
  -3 -11   5        0.58       -1.86      5.20 o 
  -2 -11   5       46.87       38.36      7.49 o 
  -1 -11   5       48.16       52.80      7.67 o 
   0 -11   5      163.79      172.95      9.89 o 
   1 -11   5      200.19      180.83      5.42 o 
   2 -11   5       19.28       21.02      3.37 o 
   3 -11   5      472.91      434.64     10.34 o 
   4 -11   5       90.89       89.06      5.59 o 
   5 -11   5      134.48      123.24      6.88 o 
   6 -11   5       86.01       75.08      5.58 o 
   7 -11   5       40.36       49.89      7.61 o 
   8 -11   5       16.69       19.22      6.06 o 
  -4 -10   5       55.44       60.03      8.94 o 
  -3 -10   5       33.51       32.30      7.16 o 
  -2 -10   5       12.19       20.65      6.06 o 
  -1 -10   5      181.71      174.74      7.09 o 
   0 -10   5      117.87      101.07      7.71 o 
   1 -10   5      249.30      245.87     26.63 o 
   2 -10   5       66.54       82.84      7.25 o 
   3 -10   5      291.79      274.12      7.94 o 
   4 -10   5       50.88       49.48      4.45 o 
   5 -10   5        2.81        3.04      2.69 o 
   6 -10   5      146.55      150.12      7.01 o 
   7 -10   5        0.11       -0.37      4.27 o 
   8 -10   5       54.22       50.15      7.53 o 
  -5  -9   5        4.78        6.84      6.14 o 
  -4  -9   5       16.43       17.49      6.27 o 
  -3  -9   5      132.57      138.34     10.27 o 
  -2  -9   5       35.98       34.74      6.14 o 
  -1  -9   5      482.52      498.64     24.55 o 
   0  -9   5       51.71       47.03      3.77 o 
   1  -9   5      685.81      814.27     16.48 o 
   2  -9   5      390.79      407.53     12.57 o 
   3  -9   5      286.15      303.26     11.54 o 
   4  -9   5       40.59       37.22      3.78 o 
   5  -9   5       10.62        5.89      2.68 o 
   6  -9   5       75.48       70.25      5.03 o 
   7  -9   5        5.11        2.09      3.08 o 
   8  -9   5       15.49       17.92      5.64 o 
   9  -9   5      124.88      107.67     10.58 o 
  -6  -8   5       73.62       65.55      9.64 o 
  -5  -8   5       30.68       26.42      6.82 o 
  -4  -8   5        1.76        0.89      4.47 o 
  -3  -8   5      166.23      155.21      9.85 o 
  -2  -8   5       41.98       52.13      4.37 o 
  -1  -8   5     1072.21     1034.45     24.62 o 
   0  -8   5      602.54      552.68     22.46 o 
   1  -8   5      329.06      320.32     10.26 o 
   2  -8   5      887.05      936.38     17.45 o 
   3  -8   5      167.71      184.92      9.02 o 
   4  -8   5      318.17      316.88     11.78 o 
   5  -8   5       73.78       69.24      4.67 o 
   6  -8   5      212.01      211.22      7.59 o 
   7  -8   5       84.23       80.91      5.61 o 
   8  -8   5        6.00        7.49      5.05 o 
   9  -8   5      171.78      149.06     11.37 o 
  -6  -7   5       33.57       22.64      6.94 o 
  -5  -7   5      156.17      170.61     11.18 o 
  -4  -7   5        1.11       -0.61      3.87 o 
  -3  -7   5      113.34      109.18      8.20 o 
  -2  -7   5       70.94       62.74      3.06 o 
  -1  -7   5      186.36      155.74      4.65 o 
   0  -7   5      644.40      805.30     10.30 o 
   1  -7   5       91.04      110.11      6.40 o 
   2  -7   5     1330.14     1399.31     20.32 o 
   3  -7   5        0.35       -1.62      2.37 o 
   4  -7   5      231.02      289.10     10.51 o 
   5  -7   5        6.98        4.06      2.23 o 
   6  -7   5       17.08       15.44      2.59 o 
   7  -7   5      375.49      335.44     23.98 o 
   8  -7   5       18.04       21.05      6.35 o 
   9  -7   5      153.49      144.62      8.00 o 
  -7  -6   5       44.69       39.75      8.10 o 
  -6  -6   5       26.51       20.57      6.42 o 
  -5  -6   5      321.62      290.57     12.88 o 
  -4  -6   5        8.41        5.25      3.94 o 
  -3  -6   5      800.69      880.45     67.20 o 
  -2  -6   5       80.25       77.18      2.99 o 
  -1  -6   5     1084.52     1212.06     42.21 o 
   0  -6   5      588.50      500.98     15.59 o 
   1  -6   5       37.21       43.85      4.97 o 
   2  -6   5     1245.61     1385.76     13.52 o 
   3  -6   5      206.83      174.38      7.66 o 
   4  -6   5      302.54      289.55      7.25 o 
   5  -6   5      129.74      124.94      7.76 o 
   6  -6   5        2.47        0.94      1.92 o 
   7  -6   5      520.01      504.07     29.23 o 
   8  -6   5        8.05        4.90      5.90 o 
   9  -6   5       85.06      104.88      7.06 o 
  -8  -5   5        4.59        3.60      6.25 o 
  -7  -5   5       20.66       21.78      6.55 o 
  -6  -5   5      442.55      350.86     14.28 o 
  -5  -5   5      140.90      134.07      9.23 o 
  -4  -5   5      390.11      314.93     11.67 o 
  -3  -5   5       47.87       55.55      2.71 o 
  -2  -5   5     2145.97     1937.02     26.51 o 
  -1  -5   5      152.16       78.89      2.57 o 
   0  -5   5      467.22      516.25      7.15 o 
   1  -5   5      917.79      938.28      8.96 o 
   2  -5   5      656.92      580.09      8.85 o 
   3  -5   5      168.37      177.38      5.14 o 
   4  -5   5       19.84       23.72      2.77 o 
   5  -5   5      538.19      532.89     25.52 o 
   6  -5   5      100.35       98.31      8.44 o 
   7  -5   5      503.74      477.46     27.15 o 
   8  -5   5      139.68      140.42      9.56 o 
   9  -5   5       26.45       24.55      7.00 o 
  -8  -4   5        2.92        6.67      5.70 o 
  -7  -4   5       63.70       67.36      8.20 o 
  -6  -4   5      342.88      320.93     13.12 o 
  -5  -4   5      373.45      360.13     12.74 o 
  -4  -4   5      387.53      429.82     21.43 o 
  -3  -4   5      756.64      705.60     26.40 o 
  -2  -4   5      768.79     1275.70     27.29 o 
  -1  -4   5       27.07       93.50      4.41 o 
   0  -4   5      460.44      354.22      5.50 o 
   1  -4   5      104.59      132.37      4.01 o 
   2  -4   5       30.46       58.59      4.30 o 
   3  -4   5      155.15      108.29      4.09 o 
   4  -4   5      667.11      645.39     43.58 o 
   5  -4   5     2326.34     2489.43     41.47 o 
   6  -4   5      589.30      551.36     37.93 o 
   7  -4   5        0.48        2.53      3.91 o 
   8  -4   5      178.34      198.54     12.11 o 
   9  -4   5        0.06       -3.08      5.08 o 
  -9  -3   5       45.99       51.85      8.73 o 
  -8  -3   5      113.73       95.87      9.68 o 
  -7  -3   5        1.33        2.24      4.39 o 
  -6  -3   5      247.72      262.85     11.44 o 
  -5  -3   5       48.69       55.77      4.73 o 
  -4  -3   5      426.71      499.56     28.61 o 
  -3  -3   5       15.14       89.38      5.94 o 
  -2  -3   5     6406.53     5729.51     88.16 o 
  -1  -3   5      418.49      524.70      9.46 o 
   0  -3   5      750.47      770.16     18.76 o 
   1  -3   5      419.69      346.86     14.97 o 
   2  -3   5       46.99       81.32      3.42 o 
   3  -3   5      783.80      861.97     35.62 o 
   4  -3   5     1714.32     1897.68     90.15 o 
   5  -3   5     3093.70     3183.15    139.06 o 
   6  -3   5      891.19      816.79     68.88 o 
   7  -3   5        8.64       12.97      5.00 o 
   8  -3   5      202.79      193.28     12.11 o 
   9  -3   5       37.83       39.67      8.32 o 
  -9  -2   5        0.31       -1.92      5.32 o 
  -8  -2   5      225.35      223.19     12.16 o 
  -7  -2   5       26.29       32.56      6.14 o 
  -6  -2   5       96.31       70.97      4.32 o 
  -5  -2   5        2.58        3.35      1.40 o 
  -4  -2   5        2.60        9.29      1.38 o 
  -3  -2   5     1206.05     1466.80     12.10 o 
  -2  -2   5       25.20       85.32      3.78 o 
  -1  -2   5     1366.21     1141.36     12.85 o 
   0  -2   5      874.60      824.75     10.46 o 
   1  -2   5      166.55      172.54      5.15 o 
   2  -2   5      132.07      187.27      4.37 o 
   3  -2   5      661.90      694.73     27.97 o 
   4  -2   5     2463.40     2641.03    115.39 o 
   5  -2   5      237.75      249.12     18.16 o 
   6  -2   5      732.84      662.55     52.06 o 
   7  -2   5       10.21       12.91      5.09 o 
   8  -2   5      118.51      140.50     11.18 o 
   9  -2   5      103.50      100.15     10.99 o 
  -9  -1   5       10.47       12.17      6.04 o 
  -8  -1   5      384.08      433.18     15.46 o 
  -7  -1   5       12.54        9.96      4.58 o 
  -6  -1   5      426.52      499.21     26.98 o 
  -5  -1   5       58.16       52.74      2.69 o 
  -4  -1   5      226.42      301.04     10.68 o 
  -3  -1   5     1555.56     1469.82     57.76 o 
  -2  -1   5     1712.36     2393.45     58.35 o 
  -1  -1   5       18.94       11.03      1.66 o 
   0  -1   5     8219.31     8514.63    287.51 o 
   1  -1   5     3696.11     3962.26    106.88 o 
   2  -1   5     2009.56     1948.34     65.83 o 
   3  -1   5      360.38      441.76     17.26 o 
   4  -1   5     1304.14     1363.31     42.29 o 
   5  -1   5      168.39      169.24     16.40 o 
   6  -1   5      241.44      276.19     11.92 o 
   7  -1   5       94.74       87.78      8.85 o 
   8  -1   5        9.08        4.50      5.43 o 
 -10   0   5       99.40      104.46     11.07 o 
  -9   0   5       11.52        8.77      5.67 o 
  -8   0   5       44.17       37.11      6.30 o 
  -7   0   5       20.13       20.94      3.21 o 
  -6   0   5      156.47      171.45     11.66 o 
  -5   0   5      788.39      643.67     20.08 o 
  -4   0   5       22.60       63.75      3.38 o 
  -3   0   5     1420.36     1498.00     89.54 o 
  -2   0   5       50.25       36.33      2.30 o 
  -1   0   5     1509.04     1455.04     14.62 o 
   0   0   5     1285.11     1364.42      9.38 o 
   1   0   5     1978.30     2179.36     14.30 o 
   2   0   5     5980.15     6549.29    103.84 o 
   3   0   5      685.96      682.75     29.37 o 
   4   0   5      356.53      280.60      5.95 o 
   5   0   5       53.08       63.99      6.79 o 
   6   0   5      141.75      148.67      9.80 o 
   7   0   5      583.95      610.10     18.80 o 
   8   0   5       12.82       12.76      6.25 o 
  -9   1   5       16.40       20.86      6.07 o 
  -8   1   5       46.80       50.66      8.86 o 
  -7   1   5      394.35      376.83     16.14 o 
  -6   1   5       32.35       15.56      3.24 o 
  -5   1   5      414.48      498.43      8.40 o 
  -4   1   5      426.61      347.84     12.99 o 
  -3   1   5      323.93      250.49      7.21 o 
  -2   1   5     2314.57     2239.85     51.72 o 
  -1   1   5      490.03      466.33      5.59 o 
   0   1   5      616.48      623.31      6.73 o 
   1   1   5       98.68      125.12      3.51 o 
   2   1   5     4948.65     5679.13     22.62 o 
   3   1   5      709.89      528.57      7.12 o 
   4   1   5      170.41      210.42      9.53 o 
   5   1   5      381.36      388.15     13.46 o 
   6   1   5       13.53        6.86      4.84 o 
   7   1   5      265.92      245.80     13.17 o 
   8   1   5       26.87       34.92      7.72 o 
  -9   2   5       13.07       16.00      3.70 o 
  -8   2   5       39.62       37.66      4.00 o 
  -7   2   5      804.61      846.96     27.00 o 
  -6   2   5        0.32        0.27      2.18 o 
  -5   2   5      489.71      432.17      7.96 o 
  -4   2   5     1599.01     1706.24     20.15 o 
  -3   2   5       18.18       18.40      2.83 o 
  -2   2   5      735.63      573.47     22.48 o 
  -1   2   5       12.45       16.65      1.62 o 
   0   2   5     4132.94     4284.30     74.39 o 
   1   2   5      817.70      749.93      7.85 o 
   2   2   5      898.95      844.44      8.31 o 
   3   2   5       51.29       78.31      6.55 o 
   4   2   5       27.61       18.43      4.71 o 
   5   2   5      438.96      464.15     15.25 o 
   6   2   5        9.27       11.22      5.47 o 
   7   2   5       54.63       49.69      8.10 o 
 -10   3   5       20.10       13.05      5.67 o 
  -9   3   5       93.86       92.90      6.17 o 
  -8   3   5       33.88       45.84      4.43 o 
  -7   3   5      229.77      206.51      9.86 o 
  -6   3   5      669.61      702.04     15.46 o 
  -5   3   5      576.97      574.06     13.14 o 
  -4   3   5     2977.90     3276.93     28.90 o 
  -3   3   5      252.69      251.10      7.80 o 
  -2   3   5      103.05       75.91      3.17 o 
  -1   3   5      624.93      513.14      8.47 o 
   0   3   5     1384.87     1328.15     10.83 o 
   1   3   5     1244.97     1334.61     51.04 o 
   2   3   5      336.47      385.00      6.45 o 
   3   3   5      908.38      813.72     17.58 o 
   4   3   5      133.78      130.68      9.25 o 
   5   3   5      295.66      289.26     13.16 o 
   6   3   5       25.02       37.18      7.29 o 
   7   3   5       23.04       25.04      7.22 o 
 -10   4   5        1.88       -1.78      5.03 o 
  -9   4   5      128.58      129.76      9.65 o 
  -8   4   5       29.66       25.15      5.38 o 
  -7   4   5      126.04      143.56      8.41 o 
  -6   4   5     1165.69     1185.21     20.49 o 
  -5   4   5      219.97      216.61      8.78 o 
  -4   4   5     1256.10     1125.34     17.75 o 
  -3   4   5      941.67     1119.17     16.44 o 
  -2   4   5      647.27      639.44     27.82 o 
  -1   4   5       22.96       25.03      2.36 o 
   0   4   5      585.56      806.74      8.96 o 
   1   4   5     1720.99     1642.66     52.01 o 
   2   4   5      338.87      360.87     12.06 o 
   3   4   5      384.46      426.97     13.86 o 
   4   4   5      350.45      315.65     13.32 o 
   5   4   5       37.74       44.32      7.74 o 
   6   4   5       35.18       39.23      7.78 o 
 -10   5   5       10.49        5.34      5.62 o 
  -9   5   5       58.36       60.30      7.79 o 
  -8   5   5       23.72       26.03      5.38 o 
  -7   5   5       68.24       79.87      7.51 o 
  -6   5   5     1566.43     1580.75     24.38 o 
  -5   5   5      289.05      287.62     10.28 o 
  -4   5   5       41.68       43.39      5.02 o 
  -3   5   5     2049.76     1833.47    131.54 o 
  -2   5   5     2638.71     2628.16    168.93 o 
  -1   5   5      649.79      624.96     12.87 o 
   0   5   5       36.54       30.40      8.17 o 
   1   5   5      243.54      237.10      9.94 o 
   2   5   5       15.83       25.43      5.20 o 
   3   5   5      145.98      141.91     10.00 o 
   4   5   5      400.94      402.63     15.46 o 
   5   5   5        3.16        0.55      5.55 o 
   6   5   5      164.01      180.48     12.88 o 
 -10   6   5       89.84       89.46      9.92 o 
  -9   6   5       43.43       36.62      6.83 o 
  -8   6   5      409.14      422.62     15.34 o 
  -7   6   5      188.67      179.67      9.89 o 
  -6   6   5      241.78      251.63     10.69 o 
  -5   6   5      388.43      418.94     12.58 o 
  -4   6   5        1.61        5.18      3.05 o 
  -3   6   5      902.08      852.32     73.01 o 
  -2   6   5      107.94       83.39      6.66 o 
  -1   6   5      339.00      343.28      7.07 o 
   0   6   5      507.76      485.66     13.86 o 
   1   6   5        9.08       10.28      4.32 o 
   2   6   5       38.02       29.71      6.06 o 
   3   6   5       68.13       80.26      9.03 o 
   4   6   5      192.96      181.55     12.28 o 
   5   6   5       35.08       33.48      8.07 o 
 -10   7   5      107.90      134.91     10.91 o 
  -9   7   5        0.96       -2.78      5.19 o 
  -8   7   5      393.56      388.28     15.09 o 
  -7   7   5      599.59      582.76     17.07 o 
  -6   7   5       22.07       16.27      4.90 o 
  -5   7   5      228.84      226.20     10.20 o 
  -4   7   5       38.17       46.16      5.37 o 
  -3   7   5     1009.51     1024.48     82.08 o 
  -2   7   5       24.98        9.52      2.57 o 
  -1   7   5      275.77      235.15     15.78 o 
   0   7   5      485.50      513.80     15.34 o 
   1   7   5       23.42       29.53      5.85 o 
   2   7   5      173.06      195.46     11.51 o 
   3   7   5       67.91       75.74      9.38 o 
   4   7   5      125.52      124.70     11.33 o 
  -9   8   5      109.55      134.81     11.31 o 
  -8   8   5      109.95       96.26      9.13 o 
  -7   8   5      179.08      205.45     11.13 o 
  -6   8   5        1.35       -2.27      3.48 o 
  -5   8   5      163.80      206.85      9.97 o 
  -4   8   5        6.63        9.72      2.88 o 
  -3   8   5      241.06      186.99      6.87 o 
  -2   8   5      585.17      663.63     29.37 o 
  -1   8   5       17.43       22.25      5.39 o 
   0   8   5      125.25       94.25      8.55 o 
   1   8   5       12.93        8.27      5.32 o 
   2   8   5      170.67      168.90     11.77 o 
   3   8   5      101.42       92.24     10.52 o 
  -9   9   5      174.64      175.04     12.70 o 
  -8   9   5        8.45        3.29      5.04 o 
  -7   9   5      237.18      241.12     12.34 o 
  -6   9   5       17.96       22.39      5.46 o 
  -5   9   5       23.91       22.48      3.93 o 
  -4   9   5        4.42        3.41      2.98 o 
  -3   9   5        0.21        1.78      2.71 o 
  -2   9   5      173.07      145.87     10.07 o 
  -1   9   5       15.35       19.96      5.64 o 
   0   9   5      354.23      428.32     16.10 o 
   1   9   5       92.10      106.33     10.27 o 
   2   9   5       19.34       23.56      7.36 o 
  -8  10   5       22.80       27.87      7.14 o 
  -7  10   5       71.90       78.90      8.92 o 
  -6  10   5       38.83       44.56      6.82 o 
  -5  10   5       86.10       86.64      5.94 o 
  -4  10   5      188.04      185.39     20.94 o 
  -3  10   5        1.12       -0.52      4.63 o 
  -2  10   5       25.03       25.73      6.46 o 
  -1  10   5       38.90       29.81      6.89 o 
   0  10   5      133.00      124.28     10.85 o 
   1  10   5      153.71      157.59     12.40 o 
  -8  11   5       32.18       38.04      7.46 o 
  -7  11   5       13.82       20.90      6.26 o 
  -6  11   5       18.07       24.82      4.79 o 
  -5  11   5        0.23       -2.45      3.34 o 
  -4  11   5      114.82      121.79     10.64 o 
  -3  11   5       13.52       11.77      6.05 o 
  -2  11   5       22.77       19.50      6.66 o 
  -1  11   5       98.97      111.74     10.83 o 
   0  11   5        2.24        6.29      6.69 o 
  -6  12   5       32.46       39.18     11.35 o 
  -5  12   5       12.37       13.07      6.85 o 
  -4  12   5       58.88       60.34      9.35 o 
  -3  12   5       16.16       17.08      6.89 o 
  -2  12   5       13.61       10.22      6.50 o 
   0 -13   6       46.16       32.44      7.43 o 
   1 -13   6        4.92       12.11      5.62 o 
   2 -13   6        7.02        2.38      5.09 o 
   3 -13   6       89.57       91.05      6.20 o 
   4 -13   6      141.52      152.68     10.04 o 
   5 -13   6        1.17        3.61      3.58 o 
  -2 -12   6        5.56        4.13      5.59 o 
  -1 -12   6       54.07       65.99      8.62 o 
   0 -12   6       42.40       53.73      7.75 o 
   1 -12   6        0.67       -0.57      2.93 o 
   2 -12   6        1.96        2.82      2.46 o 
   3 -12   6       22.70       19.76      3.71 o 
   4 -12   6      184.01      174.51      8.76 o 
   5 -12   6       19.37       17.62      4.00 o 
   6 -12   6       52.56       48.65      5.27 o 
   7 -12   6        7.59       11.95      5.90 o 
  -3 -11   6       67.64       65.47      8.99 o 
  -2 -11   6      131.20      112.83     10.17 o 
  -1 -11   6      132.32      151.42     10.84 o 
   0 -11   6       31.96       26.98      5.96 o 
   1 -11   6        6.35        4.52      2.42 o 
   2 -11   6      178.90      214.83     10.85 o 
   3 -11   6        2.47        2.03      2.94 o 
   4 -11   6       64.79       50.92      4.70 o 
   5 -11   6      112.77      121.35      7.80 o 
   6 -11   6       61.62       57.42      5.43 o 
   7 -11   6       67.09       67.50      5.94 o 
  -4 -10   6       15.82       16.80      6.67 o 
  -3 -10   6       11.81        9.17      5.48 o 
  -2 -10   6      169.94      165.05     10.78 o 
  -1 -10   6      126.28      126.61      9.49 o 
   0 -10   6      250.07      282.37     14.40 o 
   1 -10   6        7.18        5.87      2.67 o 
   2 -10   6      511.05      599.15     16.06 o 
   3 -10   6       48.80       71.15      6.95 o 
   4 -10   6       11.51       13.69      3.94 o 
   5 -10   6       88.40       71.22      5.21 o 
   6 -10   6       32.24       22.49      4.02 o 
   7 -10   6      104.53       93.72      6.37 o 
   8 -10   6       10.15        2.88      5.24 o 
  -5  -9   6      137.59      144.34     11.80 o 
  -4  -9   6       80.47       47.84      7.80 o 
  -3  -9   6       20.05       23.18      6.03 o 
  -2  -9   6       90.79      103.49      8.55 o 
  -1  -9   6       70.45       78.84      7.72 o 
   0  -9   6      224.74      212.46     12.80 o 
   1  -9   6       99.99      107.69      6.45 o 
   2  -9   6      338.81      388.99      8.24 o 
   3  -9   6      147.01      147.37      8.89 o 
   4  -9   6       70.19       95.98      7.98 o 
   5  -9   6       43.28       48.14      4.38 o 
   6  -9   6        0.15       -0.10      2.59 o 
   7  -9   6      148.67      141.12      7.30 o 
   8  -9   6      124.44      123.44     10.01 o 
  -6  -8   6       46.69       43.77      8.64 o 
  -5  -8   6       41.06       41.04      7.63 o 
  -4  -8   6      361.14      364.43     14.74 o 
  -3  -8   6       18.92       10.19      4.73 o 
  -2  -8   6      335.27      307.72     12.06 o 
  -1  -8   6      125.22      124.02      4.15 o 
   0  -8   6      430.97      358.82     16.39 o 
   1  -8   6      710.94      754.97     10.65 o 
   2  -8   6      136.93      106.66      4.62 o 
   3  -8   6     1159.00     1369.90     22.56 o 
   4  -8   6       25.56       30.46      5.02 o 
   5  -8   6       16.23       11.87      2.41 o 
   6  -8   6      121.69      116.09      6.05 o 
   7  -8   6       36.06       33.82      4.17 o 
   8  -8   6      194.28      190.26     10.56 o 
  -6  -7   6      148.54      130.50     11.05 o 
  -5  -7   6        8.71        6.66      5.17 o 
  -4  -7   6      167.49      138.63      9.56 o 
  -3  -7   6       24.85       13.62      4.49 o 
  -2  -7   6      289.10      363.25     26.36 o 
  -1  -7   6       79.38       84.51      3.28 o 
   0  -7   6      119.70      152.77      5.01 o 
   1  -7   6     1762.89     1906.12     15.37 o 
   2  -7   6      863.78      844.41      9.84 o 
   3  -7   6      243.91      213.58      9.31 o 
   4  -7   6      194.42      219.25      9.81 o 
   5  -7   6       50.97       46.09      4.14 o 
   6  -7   6      276.82      256.38     18.92 o 
   7  -7   6       49.44       49.92      4.07 o 
   8  -7   6      206.21      215.49      9.40 o 
   9  -7   6       58.40       63.03      6.11 o 
  -7  -6   6       63.39       63.69      9.17 o 
  -6  -6   6      352.40      308.32     14.45 o 
  -5  -6   6       80.49       61.50      7.56 o 
  -4  -6   6      460.03      452.20     14.41 o 
  -3  -6   6       47.50       40.71      3.34 o 
  -2  -6   6       11.29       13.97      1.76 o 
  -1  -6   6     1441.99     1289.22     54.73 o 
   0  -6   6      274.46      277.83      5.95 o 
   1  -6   6     1911.30     1922.65     14.24 o 
   2  -6   6     2724.88     3226.41     46.99 o 
   3  -6   6      296.57      294.84      9.92 o 
   4  -6   6       56.55       50.67      4.03 o 
   5  -6   6       17.25       15.46      2.95 o 
   6  -6   6      709.10      652.70     50.68 o 
   7  -6   6        0.19        0.07      2.23 o 
   8  -6   6       41.89       46.72      5.03 o 
   9  -6   6      100.97      124.18     11.45 o 
  -8  -5   6       17.13       16.57      6.98 o 
  -7  -5   6       24.62       18.21      6.40 o 
  -6  -5   6       84.76       86.06      8.85 o 
  -5  -5   6      232.25      206.99     10.77 o 
  -4  -5   6      251.50      248.97      6.37 o 
  -3  -5   6      125.66      129.06      4.62 o 
  -2  -5   6       20.74       20.05      2.75 o 
  -1  -5   6     1813.72     1823.90     95.63 o 
   0  -5   6      107.02      126.29      4.00 o 
   1  -5   6     1788.76     1941.55     37.67 o 
   2  -5   6     1478.09     1566.02     16.29 o 
   3  -5   6       85.19      112.39      4.54 o 
   4  -5   6     1040.14     1132.30     31.35 o 
   5  -5   6        0.23        1.05      2.35 o 
   6  -5   6      165.13      164.18      8.60 o 
   7  -5   6       21.79       18.86      2.72 o 
   8  -5   6       13.57       18.70      3.87 o 
   9  -5   6      101.99      131.23     11.58 o 
  -8  -4   6       44.57       45.60      7.96 o 
  -7  -4   6      139.46      130.51     10.21 o 
  -6  -4   6       34.53       32.90      6.25 o 
  -5  -4   6      267.46      319.12     12.10 o 
  -4  -4   6       61.84       81.11      6.84 o 
  -3  -4   6     4153.38     4696.66    202.97 o 
  -2  -4   6     1028.85     1008.20     10.67 o 
  -1  -4   6     1296.94     1306.20     23.51 o 
   0  -4   6      666.30      659.73     13.96 o 
   1  -4   6     2240.43     2543.19     45.82 o 
   2  -4   6     1690.68     1607.51     68.03 o 
   3  -4   6      353.41      399.44     15.20 o 
   4  -4   6      999.38     1026.28     28.58 o 
   5  -4   6     1015.45     1074.98     23.45 o 
   6  -4   6       62.80       64.79      4.52 o 
   7  -4   6       56.23       56.37      4.79 o 
   8  -4   6       13.23        2.24      4.88 o 
   9  -4   6      107.12      104.76     10.85 o 
  -9  -3   6       26.81       27.45      7.60 o 
  -8  -3   6       63.63       78.16      9.39 o 
  -7  -3   6       86.66       69.08      8.12 o 
  -6  -3   6       32.00       35.69      5.90 o 
  -5  -3   6      177.16      150.21      5.33 o 
  -4  -3   6       74.44       86.40      4.12 o 
  -3  -3   6     6644.03     7053.99     40.10 o 
  -2  -3   6     6566.55     6981.17     77.47 o 
  -1  -3   6      337.05      343.20     10.52 o 
   0  -3   6     1344.28     1474.35     24.82 o 
   1  -3   6     2053.96     2004.18     62.09 o 
   2  -3   6        5.86        6.41      1.49 o 
   3  -3   6      156.76      155.81      6.56 o 
   4  -3   6     1338.80     1546.38     33.78 o 
   5  -3   6     1996.96     2083.74     76.14 o 
   6  -3   6      414.27      400.99     30.96 o 
   7  -3   6       39.97       41.29      6.94 o 
   8  -3   6        8.18        9.73      5.73 o 
  -9  -2   6      193.89      193.19     12.76 o 
  -8  -2   6        1.43       -0.80      4.77 o 
  -7  -2   6      130.26      153.01      9.95 o 
  -6  -2   6        0.32       -1.56      1.97 o 
  -5  -2   6      795.19      694.27     13.39 o 
  -4  -2   6       69.39       95.91      4.06 o 
  -3  -2   6     2060.38     2425.70     16.36 o 
  -2  -2   6     2643.45     3127.62     55.23 o 
  -1  -2   6      806.90      834.73      8.43 o 
   0  -2   6     4564.91     4943.22     61.53 o 
   1  -2   6     2298.57     2229.63     82.37 o 
   2  -2   6     1188.52     1137.53     49.77 o 
   3  -2   6      551.14      571.99     16.33 o 
   4  -2   6      198.34      268.68      9.47 o 
   5  -2   6     1445.45     1452.45     29.18 o 
   6  -2   6       14.16       13.62      4.76 o 
   7  -2   6      224.46      224.86     12.17 o 
   8  -2   6      124.34      147.33     11.45 o 
  -9  -1   6      190.26      187.12     12.19 o 
  -8  -1   6        8.63        5.73      5.08 o 
  -7  -1   6      279.96      265.39      7.74 o 
  -6  -1   6      127.28      155.94     11.52 o 
  -5  -1   6      148.76      194.42     10.57 o 
  -4  -1   6      429.83      309.95     17.40 o 
  -3  -1   6      165.97      184.02      5.37 o 
  -2  -1   6     3761.46     3726.39     61.96 o 
  -1  -1   6     1915.08     2207.81     65.60 o 
   0  -1   6      831.52     1025.58     25.99 o 
   1  -1   6     1854.42     2290.04     73.16 o 
   2  -1   6        6.25        6.64      1.50 o 
   3  -1   6      556.55      452.16      7.92 o 
   4  -1   6       10.61        8.42      2.00 o 
   5  -1   6      461.07      442.03      8.52 o 
   6  -1   6       59.71       83.67      7.94 o 
   7  -1   6       93.14      114.73      9.98 o 
   8  -1   6      192.69      191.80     12.87 o 
 -10   0   6        7.87       10.46      6.61 o 
  -9   0   6       81.84       87.63      9.42 o 
  -8   0   6        1.64        3.62      3.17 o 
  -7   0   6      988.47      989.28     36.04 o 
  -6   0   6     1202.77     1141.29     44.71 o 
  -5   0   6      149.50      139.24      9.18 o 
  -4   0   6      474.93      488.13     20.41 o 
  -3   0   6     1973.43     2211.24     85.75 o 
  -2   0   6     6653.71     7641.30    182.18 o 
  -1   0   6        5.38        6.21      1.41 o 
   0   0   6     2481.00     2714.54     14.56 o 
   1   0   6     8500.44     8766.82     66.11 o 
   2   0   6      160.32      157.02      4.40 o 
   3   0   6        8.09       10.28      1.87 o 
   4   0   6      472.05      467.35     20.62 o 
   5   0   6      157.19      177.69      9.75 o 
   6   0   6      189.93      163.84     10.39 o 
   7   0   6        0.10        1.12      4.98 o 
   8   0   6      128.65      145.14     11.86 o 
 -10   1   6       14.39       25.59      7.21 o 
  -9   1   6        5.79       10.07      5.51 o 
  -8   1   6       61.16       62.39      5.19 o 
  -7   1   6       47.96       44.85      4.14 o 
  -6   1   6     1117.52     1228.77     80.32 o 
  -5   1   6        2.61        2.67      1.93 o 
  -4   1   6      293.60      333.72      7.75 o 
  -3   1   6     2921.67     2840.83     24.89 o 
  -2   1   6        2.22        8.19      1.45 o 
  -1   1   6     2202.71     2184.95     15.49 o 
   0   1   6     2399.56     2556.26     31.71 o 
   1   1   6     4222.82     4816.34     40.58 o 
   2   1   6       68.83       87.43      3.44 o 
   3   1   6      187.87      158.01      4.52 o 
   4   1   6      281.19      273.30     11.06 o 
   5   1   6       94.92       70.52      7.53 o 
   6   1   6      347.22      400.46     15.29 o 
   7   1   6       29.88       24.02      6.80 o 
 -10   2   6       14.23       14.53      6.37 o 
  -9   2   6       76.10       70.61      5.65 o 
  -8   2   6       67.20       69.06      5.30 o 
  -7   2   6      169.88      150.99      6.29 o 
  -6   2   6      966.30      886.04     39.42 o 
  -5   2   6      370.16      419.51     11.38 o 
  -4   2   6      733.20      695.62     13.61 o 
  -3   2   6     1034.74     1079.96     15.85 o 
  -2   2   6       19.23       53.31      2.76 o 
  -1   2   6       45.71       35.78      2.51 o 
   0   2   6      308.43      256.71      5.19 o 
   1   2   6      853.43      809.11      9.21 o 
   2   2   6      843.00      789.30      8.83 o 
   3   2   6      137.23      155.54      8.73 o 
   4   2   6      213.10      199.53     10.49 o 
   5   2   6       15.74       14.61      5.19 o 
   6   2   6      285.82      242.86     13.04 o 
   7   2   6      198.62      222.61     13.52 o 
 -10   3   6       54.14       60.14      7.82 o 
  -9   3   6        9.05       10.73      5.03 o 
  -8   3   6      225.45      207.51     10.65 o 
  -7   3   6      470.01      520.52     14.83 o 
  -6   3   6      633.13      667.99     15.55 o 
  -5   3   6     1710.92     1740.17     23.20 o 
  -4   3   6        5.66        1.00      2.69 o 
  -3   3   6       41.11       19.36      2.19 o 
  -2   3   6      630.03      587.41     16.82 o 
  -1   3   6      766.11      727.35      8.74 o 
   0   3   6       32.76       16.91      1.99 o 
   1   3   6       87.28       76.33      3.33 o 
   2   3   6     1471.93     1608.13     23.45 o 
   3   3   6       17.37       15.26      4.69 o 
   4   3   6      143.94      164.35     10.28 o 
   5   3   6        5.01        0.40      4.73 o 
   6   3   6      156.31      156.99     11.71 o 
 -10   4   6       56.20       57.37      7.58 o 
  -9   4   6        0.97        3.28      4.42 o 
  -8   4   6        8.69       13.19      4.82 o 
  -7   4   6      328.94      281.18     11.37 o 
  -6   4   6        0.06       -1.62      3.25 o 
  -5   4   6     1538.01     1639.18     23.32 o 
  -4   4   6     1425.42     1520.15     21.13 o 
  -3   4   6      177.83      130.36     10.85 o 
  -2   4   6     1081.00      965.45     48.51 o 
  -1   4   6      322.96      387.59      8.60 o 
   0   4   6      410.82      335.14      8.01 o 
   1   4   6       53.20       68.84      6.27 o 
   2   4   6      582.43      551.41     15.17 o 
   3   4   6      129.08      128.45      9.25 o 
   4   4   6      139.65      125.48      9.94 o 
   5   4   6      216.02      255.71     13.51 o 
   6   4   6       41.29       42.45      8.37 o 
 -10   5   6       80.19       77.13      8.82 o 
  -9   5   6       65.35       61.08      7.56 o 
  -8   5   6       72.05       61.50      7.16 o 
  -7   5   6      172.40      189.17     10.25 o 
  -6   5   6        3.84        2.31      3.76 o 
  -5   5   6      417.67      448.61     13.06 o 
  -4   5   6      202.28      184.04      8.21 o 
  -3   5   6        0.56       -0.87      1.80 o 
  -2   5   6      108.70       74.19      4.57 o 
  -1   5   6       59.49       39.99      3.12 o 
   0   5   6      446.59      509.69     17.73 o 
   1   5   6       91.10       82.44      7.24 o 
   2   5   6      258.51      265.54     11.81 o 
   3   5   6      425.91      398.17     15.00 o 
   4   5   6        2.54       17.12      6.48 o 
   5   5   6      200.81      186.15     12.71 o 
 -10   6   6       14.98       23.27      6.74 o 
  -9   6   6      208.44      212.04     12.54 o 
  -8   6   6      183.91      170.38     10.59 o 
  -7   6   6       26.92       31.12      5.69 o 
  -6   6   6        4.06        2.82      3.64 o 
  -5   6   6      200.94      197.29      9.58 o 
  -4   6   6      684.54      684.98     52.86 o 
  -3   6   6        8.82       14.26      2.90 o 
  -2   6   6      715.67      765.58     38.73 o 
  -1   6   6      132.79      110.12      4.93 o 
   0   6   6       13.48       12.93      4.50 o 
   1   6   6       51.39       43.01      6.43 o 
   2   6   6      390.79      386.24     14.62 o 
   3   6   6      575.93      581.45     18.55 o 
   4   6   6       17.25        4.26      5.91 o 
   5   6   6       48.30       51.25      9.28 o 
 -10   7   6        2.00        2.34      5.93 o 
  -9   7   6      126.58      100.15      9.51 o 
  -8   7   6      187.48      178.85     11.56 o 
  -7   7   6        4.15        3.21      4.25 o 
  -6   7   6       40.93       61.78      7.06 o 
  -5   7   6       13.16       10.13      4.03 o 
  -4   7   6      421.44      399.97     19.65 o 
  -3   7   6      290.23      256.25     15.56 o 
  -2   7   6      295.96      257.22     13.09 o 
  -1   7   6      497.69      512.54     15.21 o 
   0   7   6        4.98       -1.67      4.08 o 
   1   7   6        7.20        4.10      4.64 o 
   2   7   6        6.80        4.76      5.48 o 
   3   7   6      219.12      224.02     13.28 o 
   4   7   6       68.74       64.47      9.72 o 
  -9   8   6      134.14      132.78     10.88 o 
  -8   8   6      122.16      129.99     10.06 o 
  -7   8   6       10.72        7.45      4.83 o 
  -6   8   6       30.39       28.82      5.81 o 
  -5   8   6        1.73        0.19      3.00 o 
  -4   8   6       34.94       39.93      4.11 o 
  -3   8   6       83.60       72.78      7.61 o 
  -2   8   6       13.47       18.53      5.16 o 
   0   8   6        0.76       -2.21      4.51 o 
   1   8   6      261.83      311.39     14.31 o 
   2   8   6      108.17       92.75     10.00 o 
   3   8   6       35.92       31.86      8.18 o 
  -9   9   6       21.65       18.10      6.45 o 
  -8   9   6       75.47       75.65      9.17 o 
  -7   9   6       43.94       52.15      7.28 o 
  -6   9   6      149.98      182.91     10.96 o 
  -5   9   6      126.57      136.38      6.72 o 
  -4   9   6        2.47        2.54      3.23 o 
  -3   9   6       69.58       94.64      9.15 o 
  -2   9   6        7.17        3.71      4.63 o 
  -1   9   6      215.83      242.39     12.78 o 
   0   9   6       46.63       56.84      8.28 o 
   1   9   6      117.28      109.39     10.66 o 
   2   9   6       54.76       52.00      9.22 o 
  -8  10   6       33.88       37.99      7.77 o 
  -7  10   6       76.07       82.43      8.77 o 
  -6  10   6       17.85       25.33      4.58 o 
  -5  10   6       76.70       73.68      9.59 o 
  -4  10   6       46.80       41.15      7.16 o 
  -3  10   6       34.74       26.63      6.62 o 
  -2  10   6        6.63        8.71      5.80 o 
  -1  10   6       62.48       66.76      8.76 o 
   0  10   6      198.43      193.89     12.98 o 
   1  10   6       14.94       16.49      7.51 o 
  -7  11   6       79.80       80.50      6.95 o 
  -6  11   6        0.02       -2.39      3.57 o 
  -5  11   6       55.62       69.31      6.07 o 
  -4  11   6        4.24       10.33      6.18 o 
  -3  11   6       66.65       71.88      9.60 o 
  -2  11   6       13.28        9.18      6.50 o 
  -1  11   6        3.00       -1.69      5.63 o 
   0 -13   7       11.28       10.25      5.82 o 
   3 -13   7      159.03      151.91      7.40 o 
   4 -13   7        2.51        4.27      3.38 o 
   5 -13   7       83.30       91.52      6.59 o 
  -2 -12   7       94.12      100.57     10.50 o 
  -1 -12   7       20.78       19.83      6.31 o 
   0 -12   7       24.77       26.28      6.28 o 
   1 -12   7       29.98       39.78      6.65 o 
   2 -12   7       86.67      101.33      9.02 o 
   3 -12   7      107.32      106.51      6.18 o 
   4 -12   7        5.10        2.36      3.07 o 
   5 -12   7       65.29       59.29      5.43 o 
   6 -12   7      150.11      142.66      7.71 o 
  -3 -11   7       18.01       16.43      6.55 o 
  -2 -11   7      116.02      109.99     10.20 o 
  -1 -11   7      133.85      142.15     10.47 o 
   0 -11   7      134.29      141.77      9.89 o 
   1 -11   7      150.32      187.68      9.96 o 
   2 -11   7       11.06        8.08      4.82 o 
   3 -11   7      190.63      225.00     11.34 o 
   4 -11   7       14.18       22.19      3.24 o 
   5 -11   7       49.15       61.19      5.40 o 
   6 -11   7      263.99      213.78      8.64 o 
   7 -11   7        3.21        3.54      3.54 o 
  -4 -10   7       11.68        6.67      5.88 o 
  -3 -10   7       16.93       18.89      6.24 o 
  -2 -10   7       80.64       75.14      8.66 o 
  -1 -10   7      145.86      152.06      9.91 o 
   0 -10   7       10.89        6.19      2.83 o 
   1 -10   7      141.26      140.99      6.10 o 
   2 -10   7      200.74      231.50     10.93 o 
   3 -10   7       84.78      118.62      8.88 o 
   4 -10   7      104.99       92.96      8.00 o 
   5 -10   7        1.13        4.02      2.84 o 
   6 -10   7      535.12      494.79     12.29 o 
   7 -10   7       42.71       37.27      4.72 o 
   8 -10   7       43.37       40.96      7.69 o 
  -5  -9   7       36.58       33.00      7.68 o 
  -4  -9   7        9.19        8.65      5.62 o 
  -3  -9   7       52.81       56.11      7.49 o 
  -2  -9   7       58.33       65.67      7.45 o 
  -1  -9   7      483.30      483.38      9.67 o 
   0  -9   7       24.68       27.29      2.67 o 
   1  -9   7      141.04      156.32      5.97 o 
   2  -9   7      297.22      277.55     11.02 o 
   3  -9   7      176.70      154.81      8.92 o 
   4  -9   7      223.30      273.63     11.75 o 
   5  -9   7       40.33       44.59      6.16 o 
   6  -9   7      121.07      100.98      6.52 o 
   7  -9   7       83.95       77.59      5.72 o 
   8  -9   7       45.13       43.14      5.00 o 
  -6  -8   7       13.44        8.26      6.69 o 
  -5  -8   7      148.73      133.26     10.79 o 
  -4  -8   7        4.05        6.94      5.15 o 
  -3  -8   7       27.18       29.09      5.77 o 
  -2  -8   7       49.18       60.64      4.23 o 
  -1  -8   7      502.53      550.41      9.76 o 
   0  -8   7      705.12      713.51     10.73 o 
   1  -8   7       30.80       21.87      2.82 o 
   2  -8   7      523.60      649.39     15.68 o 
   3  -8   7       36.86       29.86      4.94 o 
   4  -8   7      513.93      485.79     14.70 o 
   5  -8   7       45.82       55.43      6.45 o 
   6  -8   7       61.02       57.88      4.85 o 
   7  -8   7       99.08      102.01      5.30 o 
   8  -8   7       27.73       21.13      3.68 o 
  -6  -7   7        5.10        0.34      5.66 o 
  -5  -7   7      490.28      493.44     17.11 o 
  -4  -7   7       33.32       25.23      5.73 o 
  -3  -7   7       53.62       59.76      6.96 o 
  -2  -7   7      190.90      173.15      5.76 o 
  -1  -7   7       84.02       71.29      3.12 o 
   0  -7   7      695.35      766.71     19.37 o 
   1  -7   7      433.31      366.22      7.15 o 
   2  -7   7      458.61      409.58     12.03 o 
   3  -7   7      256.60      293.67     10.77 o 
   4  -7   7      230.90      270.49     11.00 o 
   5  -7   7      265.68      244.07      7.75 o 
   6  -7   7        3.15        6.71      2.37 o 
   7  -7   7      182.74      186.28     13.12 o 
   8  -7   7        1.38       -0.01      2.64 o 
  -7  -6   7      154.33      133.60     11.62 o 
  -6  -6   7      114.15      118.63     10.36 o 
  -5  -6   7      264.06      235.86     11.90 o 
  -4  -6   7       29.87       20.15      5.03 o 
  -3  -6   7      145.62      122.61      5.01 o 
  -2  -6   7      291.86      325.73     10.84 o 
  -1  -6   7        6.92       10.41      1.53 o 
   0  -6   7      861.67      772.16      9.88 o 
   1  -6   7     1814.59     2398.52     68.07 o 
   2  -6   7     1117.84     1235.66     19.61 o 
   3  -6   7      919.60      974.88     12.45 o 
   4  -6   7       76.84       78.07      4.80 o 
   5  -6   7       29.78       36.67      4.00 o 
   6  -6   7       80.98       95.27      6.43 o 
   7  -6   7       63.08       53.93      4.44 o 
   8  -6   7       34.52       36.25      3.77 o 
  -8  -5   7        4.88       -1.59      5.80 o 
  -7  -5   7      141.75      119.23     10.55 o 
  -6  -5   7       99.19       99.29      9.24 o 
  -5  -5   7       38.98       47.37      6.74 o 
  -4  -5   7      337.18      407.44      8.25 o 
  -3  -5   7      129.41      149.58      5.28 o 
  -2  -5   7     1783.36     1791.83     15.34 o 
  -1  -5   7      104.93      136.15      4.95 o 
   0  -5   7      302.62      539.28     10.31 o 
   1  -5   7     2369.22     2364.42     84.93 o 
   2  -5   7      184.56      207.35     11.13 o 
   3  -5   7     1278.36     1268.36     39.99 o 
   4  -5   7       92.90       93.72      4.96 o 
   5  -5   7      705.32      725.07     17.47 o 
   6  -5   7       47.31       40.79      3.51 o 
   7  -5   7       78.95       81.56      5.97 o 
   8  -5   7       61.52       68.33      8.83 o 
  -8  -4   7        8.13        1.67      5.85 o 
  -7  -4   7       35.31       36.77      7.12 o 
  -6  -4   7       51.49       41.58      6.51 o 
  -5  -4   7        2.05        2.84      2.29 o 
  -4  -4   7      609.51      532.65      9.12 o 
  -3  -4   7     3091.48     3412.29     26.07 o 
  -2  -4   7      250.75      231.09      7.00 o 
  -1  -4   7      357.06      236.05     20.99 o 
   0  -4   7     1343.59     1122.85     39.89 o 
   1  -4   7      811.83      912.21      8.03 o 
   2  -4   7        4.54        7.95      1.72 o 
   3  -4   7      310.20      354.27     14.68 o 
   4  -4   7      488.40      494.29     32.01 o 
   5  -4   7        1.27        2.79      2.52 o 
   6  -4   7       30.19       29.38      2.50 o 
   7  -4   7       20.67       14.53      2.69 o 
   8  -4   7       94.31      101.68      9.94 o 
  -9  -3   7       22.93       21.97      7.37 o 
  -8  -3   7      117.40      129.59     10.93 o 
  -7  -3   7        0.07       -1.87      4.42 o 
  -6  -3   7       93.86      101.81      5.28 o 
  -5  -3   7       33.51       30.42      3.15 o 
  -4  -3   7     4412.27     4604.34     25.48 o 
  -3  -3   7     4457.86     4696.53    101.05 o 
  -2  -3   7       41.95       11.22      1.93 o 
  -1  -3   7     3950.98     5058.31    104.20 o 
   0  -3   7      977.46     1396.39     27.73 o 
   1  -3   7     1249.37     1237.07     37.25 o 
   2  -3   7       24.73       26.83      2.36 o 
   3  -3   7      237.76      244.93     13.04 o 
   4  -3   7      218.98      213.98      8.68 o 
   5  -3   7      126.36      149.75      5.97 o 
   6  -3   7       18.89       20.46      2.62 o 
   7  -3   7        0.70       -0.51      4.41 o 
   8  -3   7       73.68       69.38      9.03 o 
  -9  -2   7        2.62        6.42      6.10 o 
  -8  -2   7       89.38       93.76      9.48 o 
  -7  -2   7        8.33       10.87      5.06 o 
  -6  -2   7      109.37      127.65      5.55 o 
  -5  -2   7       91.24       90.39      4.60 o 
  -4  -2   7       96.82      113.14      7.72 o 
  -3  -2   7     4068.57     4481.93     41.05 o 
  -2  -2   7       36.56       83.61      3.60 o 
  -1  -2   7     1615.96     1594.68     56.32 o 
   0  -2   7       64.66       84.34      6.38 o 
   1  -2   7        3.30        3.82      1.34 o 
   2  -2   7     1252.30     1182.02     52.56 o 
   3  -2   7        8.28       12.43      3.39 o 
   4  -2   7      421.13      416.83      8.18 o 
   5  -2   7      231.15      230.12      8.12 o 
   6  -2   7      533.45      544.48     16.90 o 
   7  -2   7       97.06       97.69      9.53 o 
   8  -2   7       56.60       55.56      8.71 o 
  -9  -1   7       15.08       13.11      6.22 o 
  -8  -1   7      193.49      215.84     12.15 o 
  -7  -1   7       39.81       30.72      3.83 o 
  -6  -1   7      146.64      138.09      5.69 o 
  -5  -1   7      772.35      696.40     13.65 o 
  -4  -1   7        1.12        4.98      1.80 o 
  -3  -1   7      110.09      106.23      4.11 o 
  -2  -1   7       12.23        6.30      1.63 o 
  -1  -1   7     7079.40     7782.78     67.44 o 
   0  -1   7      625.47      650.63     15.99 o 
   1  -1   7        5.60        5.51      1.45 o 
   2  -1   7        6.84       18.91      2.17 o 
   3  -1   7        0.20        0.57      1.55 o 
   4  -1   7       46.21       40.19      3.34 o 
   5  -1   7      254.50      287.95     12.15 o 
   6  -1   7      131.57      146.43     10.34 o 
   7  -1   7      132.62      132.28     10.55 o 
   8  -1   7        0.90       -3.21      5.14 o 
 -10   0   7       59.15       71.81      9.74 o 
  -9   0   7       39.34       41.67      7.61 o 
  -8   0   7      203.20      194.88      7.57 o 
  -7   0   7      568.51      562.14     43.46 o 
  -6   0   7       66.91       66.12      6.16 o 
  -5   0   7      655.32      712.32     29.15 o 
  -4   0   7        5.42        3.81      1.84 o 
  -3   0   7     2765.77     3313.09    131.01 o 
  -2   0   7      398.42      349.14      8.51 o 
  -1   0   7      198.60      173.99      3.97 o 
   0   0   7     4020.33     4176.04     41.20 o 
   1   0   7     1446.67     1781.89     17.47 o 
   2   0   7      101.81       56.13      3.29 o 
   3   0   7        2.14        2.40      1.69 o 
   4   0   7      146.18      157.37      9.05 o 
   5   0   7      339.88      317.40     12.93 o 
   6   0   7       12.65       15.46      5.37 o 
   7   0   7      158.80      171.13     11.98 o 
 -10   1   7       19.53       24.39      7.39 o 
  -9   1   7        3.66       -2.79      3.21 o 
  -8   1   7       79.33       79.54      5.72 o 
  -7   1   7      399.34      414.18     26.38 o 
  -6   1   7      128.59      118.13      6.06 o 
  -5   1   7      392.25      346.96     10.25 o 
  -4   1   7      152.77      115.34      4.52 o 
  -3   1   7      385.01      378.54      5.78 o 
  -2   1   7     1909.76     1780.59     28.56 o 
  -1   1   7       39.51       18.50      1.87 o 
   0   1   7      841.23      911.67      9.56 o 
   1   1   7     1887.86     2050.52     29.85 o 
   2   1   7     1246.92     1188.74     11.65 o 
   3   1   7      240.88      216.10      5.52 o 
   4   1   7       34.30       30.59      5.50 o 
   5   1   7      285.45      282.38     12.69 o 
   6   1   7       26.31       27.36      6.60 o 
   7   1   7       98.93      102.42     10.50 o 
 -10   2   7        5.52        7.67      6.24 o 
  -9   2   7       28.12       25.07      4.29 o 
  -8   2   7        2.38        1.08      2.77 o 
  -7   2   7      585.89      582.51     30.17 o 
  -6   2   7      179.96      178.75      6.39 o 
  -5   2   7      923.95      991.44     17.79 o 
  -4   2   7      287.61      272.96      9.24 o 
  -3   2   7     1425.52     1397.51     47.51 o 
  -2   2   7     1349.91     1355.17     30.06 o 
  -1   2   7     1019.21      956.64      9.99 o 
   0   2   7       58.06       73.43      3.88 o 
   1   2   7      836.21      736.19      9.12 o 
   2   2   7       35.53       25.79      2.49 o 
   3   2   7      520.16      623.58     16.10 o 
   4   2   7       77.22       61.57      7.62 o 
   5   2   7      179.09      203.46     11.78 o 
   6   2   7      136.83      152.51     11.53 o 
   7   2   7       15.50       14.36      6.55 o 
 -10   3   7        6.08       -1.68      5.11 o 
  -9   3   7       14.32       13.99      5.08 o 
  -8   3   7        8.11        7.24      4.52 o 
  -7   3   7       17.72       18.57      4.60 o 
  -6   3   7     1257.17     1213.14     21.25 o 
  -5   3   7      652.21      616.01     14.58 o 
  -4   3   7       72.09       56.67      5.19 o 
  -3   3   7      114.15       69.32      4.70 o 
  -2   3   7     1872.63     2025.23     75.42 o 
  -1   3   7      422.37      469.29     13.77 o 
   0   3   7       16.83       16.98      2.25 o 
   1   3   7     1225.13     1327.49     12.33 o 
   2   3   7        5.35       -1.55      3.32 o 
   3   3   7      328.10      255.00     11.64 o 
   4   3   7       64.52       75.19      8.37 o 
   5   3   7      359.02      326.84     14.81 o 
   6   3   7      230.05      238.15     13.98 o 
 -10   4   7        4.42        1.07      5.36 o 
  -9   4   7      142.30      149.29     10.23 o 
  -8   4   7       70.19       65.06      7.61 o 
  -7   4   7        5.57       13.56      4.78 o 
  -6   4   7      697.67      629.24     16.01 o 
  -5   4   7       48.10       58.40      5.84 o 
  -4   4   7       58.80       39.72      3.21 o 
  -3   4   7      814.15      771.73     26.41 o 
  -2   4   7       94.92       82.49      4.12 o 
  -1   4   7      556.81      512.84     12.23 o 
   0   4   7      144.62      156.19      4.98 o 
   1   4   7      592.79      528.34     14.45 o 
   2   4   7      335.67      406.74     13.89 o 
   3   4   7       93.31      107.02      9.28 o 
   4   4   7      192.66      164.92     11.16 o 
   5   4   7       13.75        6.49      6.05 o 
 -10   5   7       17.77       20.05      6.77 o 
  -9   5   7       58.24       60.04      8.17 o 
  -8   5   7       55.89       59.54      7.20 o 
  -7   5   7       80.35       79.83      7.46 o 
  -6   5   7      761.87      769.69     18.00 o 
  -5   5   7       60.58       59.05      6.05 o 
  -4   5   7       30.72       49.78      4.38 o 
  -3   5   7     1631.76     1503.89     63.68 o 
  -2   5   7        0.70        3.08      2.13 o 
  -1   5   7      264.07      244.75      6.40 o 
   0   5   7      302.38      292.37     11.27 o 
   1   5   7      224.15      238.13     11.10 o 
   2   5   7      558.74      550.35     16.77 o 
   3   5   7       11.57       10.69      5.86 o 
   4   5   7      313.56      320.45     15.07 o 
   5   5   7        2.99       -2.77      5.82 o 
 -10   6   7       80.10       85.44      9.58 o 
  -9   6   7        4.32        8.62      5.57 o 
  -8   6   7        0.86        0.93      4.76 o 
  -7   6   7      192.32      169.83     10.15 o 
  -6   6   7       68.97       73.68      7.07 o 
  -5   6   7      850.25      916.31     19.18 o 
  -4   6   7       12.74       12.78      5.60 o 
  -3   6   7     1238.92     1241.05     73.54 o 
  -2   6   7      362.73      427.83      8.70 o 
  -1   6   7      214.41      231.56      6.51 o 
   0   6   7        1.74        3.07      4.25 o 
   1   6   7      455.28      420.74     14.90 o 
   2   6   7      495.40      484.82     16.69 o 
   3   6   7       26.13       26.99      7.00 o 
   4   6   7      156.90      154.68     12.05 o 
  -9   7   7       47.33       44.74      7.59 o 
  -8   7   7       16.47       15.54      6.22 o 
  -7   7   7       16.11       18.97      5.49 o 
  -6   7   7       16.88       16.63      4.86 o 
  -5   7   7      341.66      331.57     22.59 o 
  -4   7   7      181.61      175.64      9.25 o 
  -3   7   7      109.57       83.88      6.37 o 
  -2   7   7      551.15      504.41      9.87 o 
  -1   7   7       50.84       36.01      6.11 o 
   0   7   7      102.35      107.94      9.14 o 
   1   7   7       13.61       18.32      6.20 o 
   2   7   7      175.12      174.95     11.88 o 
   3   7   7       33.46       29.61      7.79 o 
  -9   8   7       10.68       16.40      7.00 o 
  -8   8   7       13.62        6.36      5.29 o 
  -7   8   7      190.31      191.48     11.21 o 
  -6   8   7       30.46       24.23      5.54 o 
  -5   8   7      168.01      164.44      9.54 o 
  -4   8   7      154.40      143.19      6.36 o 
  -3   8   7       17.01       20.48      3.49 o 
  -2   8   7      301.96      324.49     13.50 o 
  -1   8   7        3.41       10.44      5.24 o 
   0   8   7      236.43      230.38     12.75 o 
   1   8   7       64.88       80.32      9.62 o 
   2   8   7       57.65       63.94      9.26 o 
  -9   9   7       14.86       25.17      7.32 o 
  -8   9   7        6.77       13.95      6.32 o 
  -7   9   7      154.69      149.61     11.05 o 
  -6   9   7      101.79      120.14      6.78 o 
  -5   9   7        6.65        5.85      3.49 o 
  -4   9   7       84.82       95.62      6.06 o 
  -3   9   7       17.75        8.36      5.17 o 
  -1   9   7       34.92       41.96      7.51 o 
   0   9   7       98.45      113.49     10.75 o 
   1   9   7       86.03       82.15     10.06 o 
  -8  10   7       46.65       40.98      8.04 o 
  -7  10   7       35.11       33.51      5.18 o 
  -6  10   7      126.00      117.90     10.58 o 
  -5  10   7        0.80       -0.30      3.45 o 
  -4  10   7       41.11       47.81      7.86 o 
  -3  10   7        2.41       -3.24      4.93 o 
  -2  10   7       36.05       30.76      7.22 o 
  -1  10   7      100.12       91.32     10.19 o 
   0  10   7       17.49       19.57      7.23 o 
  -6  11   7       58.43       58.29      6.12 o 
  -5  11   7        5.43        6.57      4.12 o 
  -4  11   7       69.31       79.39      9.73 o 
  -3  11   7       20.37       22.82      7.25 o 
  -2  11   7        0.41        0.48      6.12 o 
   0 -13   8        0.10        3.26      5.10 o 
   2 -13   8       54.67       53.97      4.27 o 
   3 -13   8       10.36       15.53      3.94 o 
   4 -13   8      107.62      101.04      6.70 o 
  -2 -12   8       22.00       26.84      7.09 o 
  -1 -12   8      112.08      132.49     10.86 o 
   0 -12   8       11.60       17.96      5.71 o 
   1 -12   8       62.81       71.19      8.18 o 
   2 -12   8      130.25      163.86     10.42 o 
   3 -12   8        3.35        1.72      4.51 o 
   4 -12   8       53.12       53.07      5.81 o 
   5 -12   8       39.78       42.37      5.06 o 
   6 -12   8       56.23       50.17      5.59 o 
  -3 -11   8       56.31       64.24      8.88 o 
  -2 -11   8       93.80      101.10      9.71 o 
  -1 -11   8       35.48       32.63      6.67 o 
   0 -11   8       58.60       69.40      7.85 o 
   1 -11   8       18.02       16.88      4.79 o 
   2 -11   8      149.46      158.11     10.15 o 
   3 -11   8       11.27       14.78      5.45 o 
   4 -11   8       21.41       30.64      6.04 o 
   5 -11   8      205.57      189.13      8.12 o 
   6 -11   8       28.76       22.73      4.41 o 
   7 -11   8       65.57       57.86      5.86 o 
  -4 -10   8       18.80       13.83      6.40 o 
  -3 -10   8       94.69       91.39      9.52 o 
  -2 -10   8      253.63      241.13     12.55 o 
  -1 -10   8        2.35        2.27      4.19 o 
   0 -10   8      215.63      232.47      7.56 o 
   1 -10   8        2.90        0.15      3.50 o 
   2 -10   8      157.63      186.30     10.32 o 
   3 -10   8      175.13      164.61      9.78 o 
   4 -10   8       22.67       22.90      5.32 o 
   5 -10   8      212.81      219.54     11.83 o 
   6 -10   8       40.96       41.30      4.79 o 
   7 -10   8       66.56       63.67      5.71 o 
  -5  -9   8       10.55       15.56      6.76 o 
  -4  -9   8       19.72       21.96      6.53 o 
  -3  -9   8        7.58        5.34      4.93 o 
  -2  -9   8       99.69       92.33      8.19 o 
  -1  -9   8       26.50       43.80      4.05 o 
   0  -9   8      318.60      334.23      8.20 o 
   1  -9   8      184.17      191.19      6.82 o 
   2  -9   8       19.14       13.42      4.18 o 
   3  -9   8      397.77      462.51     14.92 o 
   4  -9   8      110.69      120.40      8.62 o 
   5  -9   8      164.14      173.73     10.27 o 
   6  -9   8      136.10      115.81      6.50 o 
   7  -9   8       23.14       21.63      4.14 o 
   8  -9   8       44.61       41.53      5.24 o 
  -6  -8   8       62.66       59.19      9.14 o 
  -5  -8   8       23.01       14.57      6.26 o 
  -4  -8   8      276.60      267.36     13.01 o 
  -3  -8   8        0.92        0.19      3.89 o 
  -2  -8   8       92.18      119.70      5.46 o 
  -1  -8   8        3.67        2.26      2.32 o 
   0  -8   8      451.91      445.55      8.90 o 
   1  -8   8      349.66      430.46      8.95 o 
   2  -8   8        7.62       25.02      4.76 o 
   3  -8   8     1062.44     1158.21     22.01 o 
   4  -8   8       34.03       43.48      5.70 o 
   5  -8   8        0.70       -0.18      3.85 o 
   6  -8   8      346.26      336.61     18.80 o 
   7  -8   8       12.44        7.45      2.92 o 
   8  -8   8       62.39       73.63      5.21 o 
  -6  -7   8       35.61       29.77      7.51 o 
  -5  -7   8       58.99       56.64      8.14 o 
  -4  -7   8       73.13       80.39      8.02 o 
  -3  -7   8        5.65       14.97      2.83 o 
  -2  -7   8       29.68       25.41      3.12 o 
  -1  -7   8      540.82      561.64      9.62 o 
   0  -7   8        3.27       -0.80      1.75 o 
   1  -7   8      325.67      237.65      6.06 o 
   2  -7   8      243.02      310.61     11.16 o 
   3  -7   8     1097.68     1138.01     20.92 o 
   4  -7   8       82.18      103.19      5.58 o 
   5  -7   8       27.66       35.56      3.98 o 
   6  -7   8      193.21      217.16     10.21 o 
   7  -7   8       14.88        8.44      2.84 o 
   8  -7   8       57.47       61.30      4.73 o 
  -7  -6   8       27.12       19.95      7.13 o 
  -6  -6   8      154.67      161.32     11.43 o 
  -5  -6   8      163.33      181.26     10.97 o 
  -4  -6   8      271.84      252.90     11.51 o 
  -3  -6   8       75.21       42.90      3.64 o 
  -2  -6   8      202.34      239.80      9.06 o 
  -1  -6   8      858.78      803.36     14.32 o 
   0  -6   8        8.40        1.09      1.68 o 
   1  -6   8      100.95      187.65      5.58 o 
   2  -6   8      129.22      101.89      6.62 o 
   3  -6   8       41.80       47.61      3.71 o 
   4  -6   8      690.88      701.36     11.76 o 
   5  -6   8       36.74       42.02      4.18 o 
   6  -6   8      176.19      172.29      7.19 o 
   7  -6   8       49.33       51.75      3.91 o 
   8  -6   8       39.67       36.06      3.93 o 
  -8  -5   8       52.47       45.30      8.87 o 
  -7  -5   8       44.06       45.11      8.05 o 
  -6  -5   8       30.65       35.15      6.86 o 
  -5  -5   8      225.67      249.36     11.81 o 
  -4  -5   8      331.71      364.34      8.23 o 
  -3  -5   8       58.58       39.35      3.48 o 
  -2  -5   8      110.85      141.42      5.13 o 
  -1  -5   8      562.95      675.86     37.69 o 
   0  -5   8      122.68       63.68      3.42 o 
   1  -5   8      819.40      788.14     27.14 o 
   2  -5   8     1060.55     1092.69     31.75 o 
   3  -5   8       67.59       67.40      4.08 o 
   4  -5   8     1412.84     1441.44     58.48 o 
   5  -5   8      448.02      466.17     10.15 o 
   6  -5   8       46.79       53.96      4.89 o 
   7  -5   8      100.95       96.56      6.95 o 
   8  -5   8       34.76       29.44      7.22 o 
  -8  -4   8       33.77       34.83      7.81 o 
  -7  -4   8        8.38        7.19      5.55 o 
  -6  -4   8       25.46       18.96      5.74 o 
  -5  -4   8       27.43       50.68      4.13 o 
  -4  -4   8       65.47       59.96      5.08 o 
  -3  -4   8      308.72      302.11      7.52 o 
  -2  -4   8      104.37       94.42      4.29 o 
  -1  -4   8       54.05       26.77      2.48 o 
   0  -4   8      335.88      430.62      7.44 o 
   1  -4   8      486.29      651.81     18.12 o 
   2  -4   8     1222.62     1306.85     49.37 o 
   3  -4   8      210.92      245.58      6.59 o 
   4  -4   8      647.74      693.94     20.87 o 
   5  -4   8      239.63      236.78      9.98 o 
   6  -4   8      114.54       99.04      5.79 o 
   7  -4   8      102.29      111.42      9.93 o 
   8  -4   8        0.39        0.07      5.30 o 
  -9  -3   8       64.39       69.56      9.74 o 
  -8  -3   8       52.50       43.91      7.91 o 
  -7  -3   8       83.66      101.96      9.58 o 
  -6  -3   8        2.55        1.62      2.42 o 
  -5  -3   8       19.66       31.69      3.31 o 
  -4  -3   8      796.81      898.36     11.97 o 
  -3  -3   8        1.49       12.30      2.34 o 
  -2  -3   8      587.77      705.17     29.05 o 
  -1  -3   8      553.92      958.78     39.34 o 
   0  -3   8       53.45       50.93      3.10 o 
   1  -3   8      293.74      236.69      6.86 o 
   2  -3   8      211.29      187.88      7.68 o 
   3  -3   8     1095.85     1086.69     51.74 o 
   4  -3   8       10.89       20.36      4.23 o 
   5  -3   8      342.88      361.42      8.72 o 
   6  -3   8        7.08       10.05      3.21 o 
   7  -3   8       84.83       89.15      9.41 o 
   8  -3   8       45.25       52.74      8.83 o 
  -9  -2   8       53.35       58.82      8.90 o 
  -8  -2   8        0.85        3.58      5.43 o 
  -7  -2   8       11.29       15.29      3.40 o 
  -6  -2   8        1.98       10.18      2.91 o 
  -5  -2   8        6.68        3.67      2.20 o 
  -4  -2   8      357.55      380.52      7.94 o 
  -3  -2   8       64.02       45.79      3.44 o 
  -2  -2   8     3720.37     3635.87    116.51 o 
  -1  -2   8      447.09      529.97     15.89 o 
   0  -2   8     3386.71     3276.06    157.63 o 
   1  -2   8      706.74      802.60     20.87 o 
   2  -2   8      402.60      417.56     34.90 o 
   3  -2   8      592.02      625.51     33.99 o 
   4  -2   8       88.31       78.23      4.41 o 
   5  -2   8      208.78      200.21      6.77 o 
   6  -2   8       63.31       79.58      8.56 o 
   7  -2   8       33.10       42.85      7.53 o 
   8  -2   8      152.91      152.73     12.35 o 
  -9  -1   8       33.25       39.81      8.06 o 
  -8  -1   8       78.47      100.87      9.93 o 
  -7  -1   8        5.94       11.46      3.22 o 
  -6  -1   8       10.85       23.25      3.21 o 
  -5  -1   8       56.63       97.50      8.66 o 
  -4  -1   8      475.75      413.45     15.24 o 
  -3  -1   8      250.24      314.49      6.77 o 
  -2  -1   8     1023.61     1283.35     29.58 o 
  -1  -1   8       20.95       14.91      1.62 o 
   0  -1   8        4.28       22.49      4.96 o 
   1  -1   8     3252.13     3328.72     84.17 o 
   2  -1   8        3.93        0.42      1.51 o 
   3  -1   8       32.46       16.94      2.97 o 
   4  -1   8      143.77      159.90      6.31 o 
   5  -1   8      236.38      269.06     12.22 o 
   6  -1   8      284.49      284.33     13.47 o 
   7  -1   8       12.34       11.26      5.88 o 
  -9   0   8       56.25       63.08      8.73 o 
  -8   0   8       89.10       94.25      6.23 o 
  -7   0   8       46.23       41.24      4.20 o 
  -6   0   8      251.97      222.27     16.09 o 
  -5   0   8       22.41       14.30      2.66 o 
  -4   0   8      118.35      138.78      5.15 o 
  -3   0   8        7.10        6.82      1.22 o 
  -2   0   8      199.96      182.73      4.10 o 
  -1   0   8     1100.70     1148.13     15.13 o 
   0   0   8      287.55      313.37      6.01 o 
   1   0   8     1255.89     1071.33     14.89 o 
   2   0   8        9.10       15.12      2.28 o 
   3   0   8      218.49      250.29      6.38 o 
   4   0   8      191.70      165.82      9.52 o 
   5   0   8        5.98        6.87      4.55 o 
   6   0   8      148.98      161.77     11.37 o 
   7   0   8        5.96        5.11      5.60 o 
 -10   1   8       71.06       78.80      9.98 o 
  -9   1   8        2.71        3.56      3.68 o 
  -8   1   8        2.08        7.59      8.20 o 
  -7   1   8      120.27      137.48     11.26 o 
  -6   1   8      974.60     1011.00     35.51 o 
  -5   1   8      523.72      507.83     13.86 o 
  -4   1   8      268.36      232.89      4.97 o 
  -3   1   8       39.97       31.44      2.46 o 
  -2   1   8      119.22      128.65      3.94 o 
  -1   1   8     2863.63     2937.25     17.48 o 
   0   1   8     1214.41     1231.70     11.82 o 
   1   1   8      972.05     1003.19     15.53 o 
   2   1   8     1007.60      947.95     11.17 o 
   3   1   8       42.89       25.66      5.01 o 
   4   1   8       41.52       67.48      7.51 o 
   5   1   8        8.62       10.16      5.23 o 
   6   1   8      185.88      170.48     11.77 o 
   7   1   8       45.71       49.56      8.79 o 
 -10   2   8       35.48       43.81      5.61 o 
  -9   2   8       19.31       24.25      4.53 o 
  -8   2   8        1.43        3.53      3.20 o 
  -7   2   8      225.36      204.21      9.30 o 
  -6   2   8      287.60      256.00     10.52 o 
  -5   2   8      506.24      565.69     14.37 o 
  -4   2   8        5.58       11.28      2.03 o 
  -3   2   8      421.50      417.41     21.25 o 
  -2   2   8      827.15      756.61     18.99 o 
  -1   2   8      397.90      402.69      7.13 o 
   0   2   8      524.81      523.60      8.14 o 
   1   2   8      130.94      155.98      4.93 o 
   2   2   8      708.37      763.45     10.07 o 
   3   2   8        7.12       14.86      4.93 o 
   4   2   8       58.51       51.77      7.03 o 
   5   2   8       76.32      101.01      9.73 o 
   6   2   8       80.70       93.66     10.21 o 
 -10   3   8        0.61        1.60      5.54 o 
  -9   3   8       26.78       25.74      6.40 o 
  -8   3   8       63.75       59.21      7.06 o 
  -7   3   8      437.84      438.85     14.28 o 
  -6   3   8        0.64        4.09      3.70 o 
  -5   3   8      164.43      123.40      7.61 o 
  -4   3   8      116.69      105.32      6.35 o 
  -3   3   8     1160.13     1023.10     39.91 o 
  -2   3   8      627.38      634.07     20.81 o 
  -1   3   8     1136.47     1090.92     11.94 o 
   0   3   8      897.70      965.44     11.30 o 
   1   3   8      157.22      130.61      4.75 o 
   2   3   8      499.59      478.65     14.70 o 
   3   3   8        5.21       12.37      5.27 o 
   4   3   8       13.04       16.37      6.00 o 
   5   3   8      200.20      189.86     12.35 o 
   6   3   8        1.03       -3.81      5.52 o 
 -10   4   8       11.36        9.25      5.83 o 
  -9   4   8      181.91      195.72     11.62 o 
  -8   4   8       13.23       13.97      5.37 o 
  -7   4   8      312.10      307.73     12.50 o 
  -6   4   8      172.64      180.69      9.60 o 
  -5   4   8      369.49      365.53     12.15 o 
  -4   4   8      281.54      245.54     12.99 o 
  -3   4   8      194.60      213.24      9.81 o 
  -2   4   8      891.94      902.76     21.04 o 
  -1   4   8       54.23       41.13      3.47 o 
   0   4   8        3.63        9.96      3.42 o 
   1   4   8      100.10      121.66      8.53 o 
   2   4   8      136.46      148.74      9.98 o 
   3   4   8      171.82      163.58     11.13 o 
   4   4   8       62.12       59.45      8.55 o 
   5   4   8      132.39      141.29     11.86 o 
 -10   5   8       10.34       11.98      6.69 o 
  -9   5   8      192.08      182.38     11.62 o 
  -8   5   8        7.54        4.85      4.72 o 
  -7   5   8        4.74        3.16      4.19 o 
  -6   5   8      200.65      190.61      9.95 o 
  -5   5   8      201.06      188.66      8.03 o 
  -4   5   8      975.82      943.81     48.02 o 
  -3   5   8      101.42      107.74      5.14 o 
  -2   5   8      824.07      769.86     13.82 o 
  -1   5   8      247.22      299.40     21.25 o 
   0   5   8       32.91       16.68      4.81 o 
   1   5   8       12.11       14.33      5.16 o 
   2   5   8        0.79       -2.59      4.62 o 
   3   5   8      403.52      402.31     16.20 o 
   4   5   8       29.33       13.90      6.82 o 
 -10   6   8        3.11        1.46      6.36 o 
  -9   6   8      176.49      177.52     12.28 o 
  -8   6   8        2.14        1.53      4.88 o 
  -7   6   8       24.33       23.77      5.49 o 
  -6   6   8      264.63      263.08     11.65 o 
  -5   6   8       40.52       29.27      6.23 o 
  -4   6   8      435.70      365.54     26.38 o 
  -3   6   8      267.11      257.99      7.36 o 
  -2   6   8      422.62      422.81     15.01 o 
  -1   6   8      166.99      152.99      9.52 o 
   0   6   8       99.74       84.72      8.39 o 
   1   6   8      109.20      139.96     10.17 o 
   2   6   8       10.73        8.64      5.89 o 
   3   6   8      163.27      158.31     11.93 o 
   4   6   8       56.63       55.75      9.39 o 
  -9   7   8       25.65       29.24      7.42 o 
  -8   7   8       36.08       37.90      7.24 o 
  -7   7   8        0.26       -2.82      3.95 o 
  -6   7   8      133.48      137.29      8.86 o 
  -5   7   8       52.65       44.66      4.51 o 
  -4   7   8      167.39      159.23      6.64 o 
  -3   7   8      357.89      347.86     21.37 o 
  -2   7   8       17.13       25.94      3.72 o 
  -1   7   8      143.97      147.50      9.97 o 
   0   7   8        0.08       -3.68      4.40 o 
   1   7   8      135.53      132.53     10.72 o 
   2   7   8       11.12       13.70      6.90 o 
   3   7   8       49.53       39.42      8.62 o 
  -9   8   8        6.00        3.86      5.74 o 
  -8   8   8       61.66       60.66      8.02 o 
  -7   8   8       20.58       33.29      6.96 o 
  -6   8   8      100.88       94.32      6.32 o 
  -5   8   8      182.39      176.73      7.32 o 
  -4   8   8        3.37        3.50      3.01 o 
  -3   8   8       87.58      100.12      7.63 o 
  -2   8   8        0.68        1.61      4.90 o 
  -1   8   8       98.10      105.72      9.65 o 
   0   8   8       93.63       89.23      9.80 o 
   1   8   8       46.89       65.40      9.18 o 
   2   8   8       40.24       35.23      8.24 o 
  -8   9   8       87.73      101.91     10.38 o 
  -7   9   8       62.19       66.81      6.03 o 
  -6   9   8       43.30       38.94      5.16 o 
  -5   9   8       84.16       77.68      6.03 o 
  -4   9   8        1.54       -0.75      3.15 o 
  -3   9   8      103.34      109.69      9.71 o 
  -2   9   8       25.53       22.15      6.58 o 
  -1   9   8       18.88       22.00      6.98 o 
   0   9   8       95.60       91.62     10.36 o 
   1   9   8       29.60       16.13      7.58 o 
  -7  10   8      105.21      102.32     10.13 o 
  -6  10   8        0.12       -1.12      3.61 o 
  -5  10   8       52.83       58.20      9.83 o 
  -4  10   8       35.87       46.16      8.01 o 
  -3  10   8       11.12        3.46      5.74 o 
  -2  10   8       36.33       37.88      7.97 o 
  -1  10   8        0.99       -0.28      6.09 o 
  -5  11   8       29.89       32.89      7.92 o 
  -4  11   8       16.35       10.88      6.82 o 
   2 -13   9        4.31        3.76      5.57 o 
   3 -13   9       30.95       38.08      7.60 o 
   4 -13   9        0.12       -1.30      3.23 o 
  -1 -12   9       31.50       34.40      7.20 o 
   1 -12   9        1.67       -1.42      4.59 o 
   2 -12   9        0.47        2.40      5.13 o 
   3 -12   9       57.24       58.97      7.70 o 
   4 -12   9        4.54        5.49      5.12 o 
   5 -12   9       72.30       56.84      5.47 o 
  -3 -11   9       28.72       34.29      7.57 o 
  -2 -11   9       68.51       73.12      8.84 o 
  -1 -11   9      222.31      248.11     12.65 o 
   0 -11   9       60.18       72.29      5.59 o 
   1 -11   9        2.72        3.33      4.47 o 
   2 -11   9       17.50       15.57      5.00 o 
   3 -11   9       64.57       68.35      8.23 o 
   4 -11   9        1.36        2.47      4.89 o 
   5 -11   9       80.38       90.37      9.02 o 
   6 -11   9       72.80       59.87      5.89 o 
  -4 -10   9        0.57       -5.07      4.96 o 
  -3 -10   9       51.36       47.33      7.64 o 
  -2 -10   9       47.06       41.94      7.12 o 
  -1 -10   9      103.99      108.79      5.92 o 
   0 -10   9        8.02       10.34      3.26 o 
   1 -10   9       50.16       47.95      6.45 o 
   2 -10   9      246.49      274.43     12.29 o 
   3 -10   9       17.20       21.78      5.20 o 
   4 -10   9       52.75       63.94      7.44 o 
   5 -10   9       22.85       15.07      5.36 o 
   6 -10   9       83.32       89.37      6.97 o 
   7 -10   9       73.60       79.35      7.42 o 
  -5  -9   9       66.89       62.11      9.33 o 
  -4  -9   9       74.28       65.41      8.60 o 
  -3  -9   9      130.47      141.12     10.65 o 
  -2  -9   9        3.79        4.98      4.42 o 
  -1  -9   9        3.50        2.65      2.57 o 
   0  -9   9       42.63       42.06      5.68 o 
   1  -9   9      118.08      123.48      8.15 o 
   2  -9   9      119.77      134.10      8.61 o 
   3  -9   9       33.98       37.97      5.81 o 
   4  -9   9       61.35       74.25      7.53 o 
   5  -9   9       53.44       49.22      6.78 o 
   6  -9   9        6.96        7.21      4.66 o 
   7  -9   9      178.62      165.36      8.77 o 
  -6  -8   9        6.15        6.49      6.46 o 
  -5  -8   9      138.97      141.00     11.11 o 
  -4  -8   9        1.95       -3.09      4.44 o 
  -3  -8   9       89.91       93.37      8.54 o 
  -2  -8   9       73.96       66.22      4.80 o 
  -1  -8   9       61.93       72.54      4.79 o 
   0  -8   9     1230.26     1263.16     47.11 o 
   1  -8   9       38.79       49.19      6.12 o 
   2  -8   9      385.11      384.41     12.98 o 
   3  -8   9       19.35       15.86      4.44 o 
   4  -8   9      246.55      220.04     11.11 o 
   5  -8   9       81.27       89.50      7.93 o 
   6  -8   9        6.86        6.54      3.47 o 
   7  -8   9      172.58      167.37      8.58 o 
  -6  -7   9        5.35        3.26      5.57 o 
  -5  -7   9      117.91      115.45     10.03 o 
  -4  -7   9       16.51       24.71      5.93 o 
  -3  -7   9        0.78        1.25      2.39 o 
  -2  -7   9        5.17        4.21      2.35 o 
  -1  -7   9        0.50       -2.11      2.06 o 
   0  -7   9      923.09      974.00     39.70 o 
   1  -7   9      145.50      169.39      8.51 o 
   2  -7   9      156.89      163.70      8.65 o 
   3  -7   9      125.32      136.53      8.51 o 
   4  -7   9       61.17       62.94      4.79 o 
   5  -7   9      259.69      255.05     10.75 o 
   6  -7   9       68.64       69.78      5.68 o 
   7  -7   9       92.35      103.13      5.40 o 
   8  -7   9       89.74       89.03      7.20 o 
  -7  -6   9       45.64       34.67      8.17 o 
  -6  -6   9       83.12      101.66      9.80 o 
  -5  -6   9      224.78      228.96     12.25 o 
  -4  -6   9      476.89      500.44     11.07 o 
  -3  -6   9        4.96        4.64      2.45 o 
  -2  -6   9      224.41      242.32      8.52 o 
  -1  -6   9       18.68       20.64      3.12 o 
   0  -6   9      241.27      255.50     19.73 o 
   1  -6   9       26.86       17.98      3.57 o 
   2  -6   9       69.56       83.33      4.40 o 
   3  -6   9      714.84      678.34     11.17 o 
   4  -6   9      344.00      345.71     27.05 o 
   5  -6   9       28.19       27.27      3.85 o 
   6  -6   9       92.72      103.08      7.31 o 
   7  -6   9       22.94       20.01      3.26 o 
   8  -6   9       84.25       74.23      9.75 o 
  -8  -5   9       42.57       49.03      9.36 o 
  -7  -5   9       34.79       54.57      8.59 o 
  -6  -5   9       32.86       23.13      6.29 o 
  -5  -5   9      110.02      127.17      6.06 o 
  -4  -5   9      803.01      698.60     18.57 o 
  -3  -5   9      404.99      382.07     12.79 o 
  -2  -5   9      150.08      138.03      5.22 o 
  -1  -5   9      603.95      594.07     15.59 o 
   0  -5   9      596.96      578.75     29.83 o 
   1  -5   9       29.74       18.15      1.75 o 
   2  -5   9      209.12      308.53      7.14 o 
   3  -5   9     2181.25     2397.45     95.09 o 
   4  -5   9     1077.80     1151.39     32.62 o 
   5  -5   9       12.11       14.98      4.48 o 
   6  -5   9       18.47       16.82      3.70 o 
   7  -5   9       14.59       13.86      2.88 o 
   8  -5   9       84.79       80.50      9.94 o 
  -8  -4   9       31.40       36.70      8.04 o 
  -7  -4   9       58.65       52.90      8.19 o 
  -6  -4   9      111.92      130.37     10.01 o 
  -5  -4   9        3.80        1.36      2.57 o 
  -4  -4   9      430.33      463.10     12.63 o 
  -3  -4   9      378.16      366.73     21.39 o 
  -2  -4   9      243.48      244.42      8.60 o 
  -1  -4   9      208.26      254.59      6.12 o 
   0  -4   9       63.12      101.25      4.47 o 
   1  -4   9       83.15       85.36      3.90 o 
   2  -4   9      736.48      709.68     30.80 o 
   3  -4   9      929.63     1013.28     41.07 o 
   4  -4   9     2279.79     2222.60     60.72 o 
   5  -4   9       11.17       11.86      3.05 o 
   6  -4   9      231.50      257.96      8.48 o 
   7  -4   9        3.04        0.88      5.04 o 
  -8  -3   9      119.04      117.77     10.71 o 
  -7  -3   9       16.33       14.18      5.81 o 
  -6  -3   9        1.31        1.03      2.71 o 
  -5  -3   9      415.19      309.75      8.15 o 
  -4  -3   9       49.14       37.12      3.47 o 
  -3  -3   9      176.75      195.00      5.96 o 
  -2  -3   9       41.49       40.20      3.28 o 
  -1  -3   9      305.80      204.95      5.35 o 
   0  -3   9       19.54       13.14      1.47 o 
   1  -3   9      311.08      294.65     11.63 o 
   2  -3   9     1227.09     1161.16     30.19 o 
   3  -3   9       28.41       20.59      2.77 o 
   4  -3   9      201.05      209.15     19.86 o 
   5  -3   9        4.39        6.57      2.68 o 
   6  -3   9      253.78      262.31     13.12 o 
   7  -3   9        0.61       -6.28      4.44 o 
  -9  -2   9       10.78        7.77      6.45 o 
  -8  -2   9      361.40      361.25     15.76 o 
  -7  -2   9       48.26       41.86      4.53 o 
  -6  -2   9      201.68      215.51     18.52 o 
  -5  -2   9      552.27      599.88     25.86 o 
  -4  -2   9        4.84        3.70      2.12 o 
  -3  -2   9     2145.61     2187.54     88.75 o 
  -2  -2   9      218.72      256.54      6.21 o 
  -1  -2   9     1133.19     1252.36     31.66 o 
   0  -2   9     5213.13     5744.41    248.56 o 
   1  -2   9      147.40      140.36      4.59 o 
   2  -2   9      550.65      549.25     18.23 o 
   3  -2   9       31.07       43.05      3.38 o 
   4  -2   9      278.05      258.25      7.27 o 
   5  -2   9      181.93      169.51     10.40 o 
   6  -2   9       95.96       89.30      9.05 o 
   7  -2   9       53.62       47.86      8.26 o 
  -9  -1   9        1.51       -2.46      5.55 o 
  -8  -1   9      155.84      148.10      7.32 o 
  -7  -1   9      287.48      320.73      9.15 o 
  -6  -1   9      104.08       85.39     10.75 o 
  -5  -1   9      211.44      179.81      6.39 o 
  -4  -1   9        0.58        6.10      2.31 o 
  -3  -1   9       51.73       53.49      3.75 o 
  -2  -1   9      194.45      146.32      3.59 o 
  -1  -1   9      699.32      740.13     26.37 o 
   0  -1   9     1750.69     1817.72     83.68 o 
   1  -1   9      257.36      282.40      6.32 o 
   2  -1   9      739.65      678.85     18.70 o 
   3  -1   9       80.79       87.44      9.44 o 
   4  -1   9       12.89       17.81      2.97 o 
   5  -1   9      196.15      220.72     11.69 o 
   6  -1   9        0.26       -1.37      4.76 o 
   7  -1   9      156.72      159.41     12.07 o 
  -9   0   9       57.85       74.99      9.49 o 
  -8   0   9       76.63       86.52      6.40 o 
  -7   0   9      372.07      341.72     11.33 o 
  -6   0   9       29.25       34.35      3.79 o 
  -5   0   9      577.04      664.78     26.18 o 
  -4   0   9       70.23       52.24      4.09 o 
  -3   0   9       27.09       15.03      1.74 o 
  -2   0   9     2037.55     2115.89     28.01 o 
  -1   0   9       18.84       48.81     24.24 o 
   0   0   9     1498.82     1485.96     40.82 o 
   1   0   9      357.87      367.73      7.73 o 
   2   0   9      524.19      516.86     24.61 o 
   3   0   9       41.25       32.29      3.18 o 
   4   0   9       75.27       53.58      6.73 o 
   5   0   9       95.81       83.19      8.75 o 
   6   0   9       36.03       35.10      7.57 o 
  -9   1   9      106.31       90.15      8.94 o 
  -8   1   9      422.04      451.76     26.28 o 
  -7   1   9      326.45      354.20     21.56 o 
  -6   1   9      209.07      209.34     10.43 o 
  -5   1   9       54.97       36.54      4.98 o 
  -4   1   9       11.49       13.39      3.50 o 
  -3   1   9       27.94       47.76      2.98 o 
  -2   1   9     1811.63     1869.04     14.29 o 
  -1   1   9      144.80      148.40      6.88 o 
   0   1   9       15.73       30.13      2.74 o 
   1   1   9      752.15      705.88     19.29 o 
   2   1   9       39.84       39.92      3.34 o 
   3   1   9      156.05      170.45      9.87 o 
   4   1   9        1.91       -2.36      3.99 o 
   5   1   9      249.38      240.45     13.05 o 
   6   1   9      105.02      107.17     10.53 o 
 -10   2   9        9.69        5.74      5.99 o 
  -9   2   9       98.29      124.47      9.74 o 
  -8   2   9      143.25      135.04      9.86 o 
  -7   2   9       43.56       35.31      6.00 o 
  -6   2   9      673.06      674.54     16.82 o 
  -5   2   9       82.85       72.44      6.95 o 
  -4   2   9      100.11      147.29      7.61 o 
  -3   2   9       75.89       67.20      3.65 o 
  -2   2   9      716.39      718.00     11.81 o 
  -1   2   9     1347.22     1298.63     13.07 o 
   0   2   9      119.53       90.04      4.28 o 
   1   2   9      938.80      952.26     11.73 o 
   2   2   9       15.73       18.99      4.98 o 
   3   2   9       13.15       24.45      5.70 o 
   4   2   9        1.34        2.31      4.83 o 
   5   2   9       87.72       69.53      9.03 o 
   6   2   9       63.19       65.36      9.35 o 
 -10   3   9      141.74      127.67     10.66 o 
  -9   3   9       50.44       46.18      7.80 o 
  -8   3   9       82.77       89.63      8.26 o 
  -7   3   9       29.76       33.11      5.64 o 
  -6   3   9      807.68      750.97     18.00 o 
  -5   3   9       19.51       30.34      3.16 o 
  -4   3   9      787.11      776.75     31.12 o 
  -3   3   9      293.01      306.23      6.98 o 
  -2   3   9      106.81      119.80      4.90 o 
  -1   3   9      515.87      554.50      9.17 o 
   0   3   9       89.32       73.91      4.31 o 
   1   3   9      311.82      303.55     11.77 o 
   2   3   9      159.14      153.66     10.05 o 
   3   3   9       46.18       51.83      7.58 o 
   4   3   9       96.51      102.11     10.17 o 
   5   3   9        6.29        9.10      6.29 o 
 -10   4   9      244.53      279.67     15.05 o 
  -9   4   9        4.87       -5.51      4.89 o 
  -8   4   9        3.42        4.66      4.74 o 
  -7   4   9       42.64       44.35      6.27 o 
  -6   4   9      125.10      108.30      8.10 o 
  -5   4   9      467.46      428.11     23.35 o 
  -4   4   9      109.73       87.63      4.76 o 
  -3   4   9      900.40      928.86     12.22 o 
  -2   4   9       20.61       21.13      3.00 o 
  -1   4   9       13.13       11.67      2.79 o 
   0   4   9       65.25       47.21      3.90 o 
   1   4   9      260.18      290.40     12.48 o 
   2   4   9      499.69      532.01     16.94 o 
   3   4   9        0.66       -2.99      5.17 o 
   4   4   9      216.84      204.31     13.14 o 
   5   4   9        8.16        9.44      6.47 o 
  -9   5   9       75.67       68.59      8.54 o 
  -8   5   9        6.31        4.46      4.95 o 
  -7   5   9        4.02        2.18      4.19 o 
  -6   5   9       16.66       23.13      5.12 o 
  -5   5   9      514.63      465.96     21.74 o 
  -4   5   9       13.16       13.06      3.01 o 
  -3   5   9      960.70      901.20     12.76 o 
  -2   5   9      481.27      548.43     15.78 o 
  -1   5   9        1.91        2.43      2.53 o 
   0   5   9       67.92       84.41      8.35 o 
   1   5   9       19.88       30.24      6.33 o 
   2   5   9      233.36      211.40     12.30 o 
   3   5   9       21.52       22.51      7.15 o 
   4   5   9       38.96       57.76      9.35 o 
  -9   6   9       83.24       69.52      9.26 o 
  -8   6   9       13.00       11.71      5.41 o 
  -7   6   9       39.41       47.51      7.02 o 
  -6   6   9       56.87       52.80      7.83 o 
  -5   6   9      585.98      566.29     27.82 o 
  -4   6   9      189.35      180.71      8.80 o 
  -3   6   9       44.17       56.39      4.51 o 
  -2   6   9      357.35      337.39     12.70 o 
  -1   6   9       16.39       12.90      5.14 o 
   0   6   9       94.44      120.10      9.60 o 
   1   6   9       97.07       77.57      9.10 o 
   2   6   9      223.57      232.11     13.55 o 
   3   6   9       67.85       64.18      9.69 o 
  -9   7   9       60.05       64.42      8.81 o 
  -8   7   9        0.18       -6.04      4.80 o 
  -7   7   9       62.93       59.43      7.49 o 
  -6   7   9       43.60       53.41      5.07 o 
  -5   7   9      110.17      125.43      6.56 o 
  -4   7   9      123.27      125.50      6.37 o 
  -3   7   9       15.95       10.67      4.03 o 
  -2   7   9      285.37      310.08     13.17 o 
  -1   7   9        0.07       -1.31      4.75 o 
   0   7   9       93.99      103.98      9.83 o 
   1   7   9       71.82       73.91      9.25 o 
   2   7   9       47.25       50.72      8.88 o 
  -8   8   9        1.80       -6.40      4.47 o 
  -7   8   9      121.46      122.78      8.78 o 
  -6   8   9      209.02      191.30     10.99 o 
  -5   8   9        0.30       -2.54      2.96 o 
  -4   8   9       52.12       60.25      5.22 o 
  -3   8   9        0.05        4.30      5.10 o 
  -1   8   9      223.91      232.69     13.19 o 
   0   8   9       59.12       66.31      9.17 o 
   1   8   9       37.39       35.26      8.39 o 
  -8   9   9       20.56       19.43      5.03 o 
  -7   9   9       27.61       33.04      5.29 o 
  -6   9   9      253.01      262.32     30.94 o 
  -5   9   9        4.07       -0.02      3.32 o 
  -4   9   9       50.84       62.64      5.67 o 
  -3   9   9       24.77       37.92      7.55 o 
  -2   9   9        5.25        3.06      5.77 o 
  -1   9   9      234.50      218.83     13.67 o 
   0   9   9       23.05       20.98      7.73 o 
  -6  10   9       95.92       98.37      8.49 o 
  -5  10   9        3.97        4.01      3.79 o 
  -4  10   9       44.73       63.22      9.13 o 
  -3  10   9       66.65       62.45      9.19 o 
  -2  10   9        0.12       -2.49      5.77 o 
   2 -13  10        1.56        2.60      5.74 o 
  -1 -12  10       52.33       63.66      8.41 o 
   1 -12  10       48.42       53.93      7.85 o 
   2 -12  10        1.17        0.92      5.09 o 
   3 -12  10        4.89        7.07      5.61 o 
   4 -12  10       59.30       58.56      8.18 o 
   5 -12  10       78.30       85.83      9.49 o 
  -3 -11  10       50.05       54.74      8.71 o 
  -2 -11  10       84.26       81.60      9.25 o 
  -1 -11  10        1.65        2.80      4.93 o 
   0 -11  10       25.04       32.48      5.82 o 
   1 -11  10      117.42      111.95      9.39 o 
   2 -11  10       22.86       13.63      5.50 o 
   3 -11  10       28.33       36.94      6.46 o 
   4 -11  10       67.20       78.50      9.11 o 
   5 -11  10       56.26       58.64      8.42 o 
   6 -11  10       19.02       26.69      3.77 o 
  -4 -10  10       29.33       41.79      8.03 o 
  -3 -10  10       16.37        7.05      5.61 o 
  -2 -10  10      131.09      135.66     10.20 o 
  -1 -10  10      128.77      132.58      7.77 o 
   0 -10  10        4.65        6.38      4.70 o 
   1 -10  10       74.02       94.48      8.02 o 
   2 -10  10       20.81       30.85      5.75 o 
   3 -10  10      165.30      159.93     10.16 o 
   4 -10  10        9.44       10.47      5.32 o 
   5 -10  10       14.55       27.92      6.07 o 
   6 -10  10      107.95      122.10     10.53 o 
  -5  -9  10        1.78        4.14      6.04 o 
  -4  -9  10       61.67       60.62      8.46 o 
  -3  -9  10        1.75       -2.67      4.43 o 
  -2  -9  10       46.81       59.54      4.97 o 
  -1  -9  10      792.69      861.18     43.18 o 
   0  -9  10        3.83       -0.77      2.44 o 
   1  -9  10       56.62       51.08      6.48 o 
   2  -9  10        8.87       10.38      4.39 o 
   3  -9  10      184.07      207.93     10.93 o 
   4  -9  10        1.39        1.57      4.19 o 
   5  -9  10        0.92       -1.30      3.78 o 
   6  -9  10      130.74      158.76     11.25 o 
   7  -9  10        0.05       -0.34      3.23 o 
  -6  -8  10       83.11       90.79     10.44 o 
  -5  -8  10        0.82       -0.79      5.19 o 
  -4  -8  10      129.46      139.91     10.57 o 
  -3  -8  10        5.22        7.07      2.99 o 
  -2  -8  10      247.58      257.87      8.00 o 
  -1  -8  10     1011.71      950.82     17.94 o 
   0  -8  10      123.17      167.43     13.18 o 
   1  -8  10      128.15      151.05      9.03 o 
   2  -8  10       48.34       41.83      5.68 o 
   3  -8  10      105.06       81.55      7.41 o 
   4  -8  10      121.23      147.01      9.43 o 
   5  -8  10       53.16       63.48      5.31 o 
   6  -8  10       98.99      108.42      6.69 o 
   7  -8  10       20.35       23.77      3.78 o 
  -6  -7  10       37.47       35.87      7.81 o 
  -5  -7  10       85.51       97.84      9.75 o 
  -4  -7  10      243.07      239.91     12.25 o 
  -3  -7  10      317.26      338.86     17.23 o 
  -2  -7  10      350.73      349.64     22.32 o 
  -1  -7  10      985.53     1203.40     67.75 o 
   0  -7  10       37.75       35.69      3.45 o 
   1  -7  10      316.37      296.99     11.50 o 
   2  -7  10      289.98      317.05     11.89 o 
   3  -7  10        3.68        7.77      2.73 o 
   4  -7  10      161.85      161.67      6.89 o 
   5  -7  10        0.36        0.26      2.87 o 
   6  -7  10       45.12       43.02      4.80 o 
   7  -7  10       55.76       56.37      4.56 o 
  -7  -6  10       14.61       14.74      7.21 o 
  -6  -6  10        5.72        5.63      5.70 o 
  -5  -6  10      236.19      219.02     12.22 o 
  -4  -6  10      230.63      205.60     16.85 o 
  -3  -6  10       88.40       85.50     18.00 o 
  -2  -6  10      382.79      322.21     26.70 o 
  -1  -6  10      198.34      180.36     10.92 o 
   0  -6  10      284.65      303.07     17.18 o 
   1  -6  10        2.19        5.37      3.33 o 
   2  -6  10      256.07      215.42     12.68 o 
   3  -6  10       35.03       55.90      4.63 o 
   4  -6  10      119.51      128.62      7.45 o 
   5  -6  10       13.56        9.50      3.16 o 
   6  -6  10       27.19       25.18      4.18 o 
   7  -6  10       90.63       95.43      8.63 o 
  -7  -5  10       40.52       47.72      8.41 o 
  -6  -5  10      100.64       85.52      9.20 o 
  -5  -5  10     1728.80     1630.26     49.31 o 
  -4  -5  10     2568.82     2498.17     90.53 o 
  -3  -5  10      319.88      308.48     24.03 o 
  -2  -5  10        3.09       15.04      2.67 o 
  -1  -5  10      260.62      305.48     23.07 o 
   0  -5  10      179.11      171.72     14.26 o 
   1  -5  10        3.38        3.38      1.81 o 
   2  -5  10     1053.71     1178.80     53.70 o 
   3  -5  10      716.08      730.49     31.18 o 
   4  -5  10       68.79       86.13      5.93 o 
   5  -5  10        8.04        6.43      2.87 o 
   6  -5  10       16.23       15.13      3.71 o 
   7  -5  10       76.42       68.88      9.07 o 
  -8  -4  10        6.21        2.20      5.97 o 
  -7  -4  10       25.81       31.03      7.27 o 
  -6  -4  10        0.12        1.50      2.97 o 
  -5  -4  10      739.58      736.36     28.44 o 
  -4  -4  10     3019.32     3012.15     99.85 o 
  -3  -4  10      257.02      319.33     14.90 o 
  -2  -4  10      152.58      136.46      5.27 o 
  -1  -4  10       14.20       11.46      4.07 o 
   0  -4  10      160.08      167.45      5.12 o 
   1  -4  10      206.46      178.73      6.26 o 
   2  -4  10       37.80       30.53      4.00 o 
   3  -4  10     1426.92     1473.70     60.63 o 
   4  -4  10       55.32       56.34      4.66 o 
   5  -4  10      237.33      216.20      7.72 o 
   6  -4  10       10.84       15.44      3.76 o 
   7  -4  10       59.34       74.27      9.36 o 
  -8  -3  10        0.02        1.28      5.82 o 
  -7  -3  10      138.95      156.26     11.07 o 
  -6  -3  10      281.89      247.35      9.28 o 
  -5  -3  10       50.72       66.65      7.51 o 
  -4  -3  10      365.85      340.11      8.28 o 
  -3  -3  10       15.95       11.04      3.48 o 
  -2  -3  10      979.10     1053.89     39.51 o 
  -1  -3  10      197.35      196.46      8.39 o 
   0  -3  10      326.68      244.32     17.01 o 
   1  -3  10       29.32       43.89      7.07 o 
   2  -3  10       21.42       20.88      2.72 o 
   3  -3  10      627.85      664.28     41.35 o 
   4  -3  10       14.41       13.92      2.94 o 
   5  -3  10      407.47      417.69     10.02 o 
   6  -3  10       42.41       35.96      7.23 o 
   7  -3  10        4.56       -1.20      5.43 o 
  -9  -2  10      128.90      117.98     11.81 o 
  -8  -2  10      117.54      117.66     11.00 o 
  -7  -2  10       88.62       82.19      5.97 o 
  -6  -2  10     1330.70     1360.75     41.30 o 
  -5  -2  10       10.39        8.62      2.82 o 
  -4  -2  10      176.64      215.21      6.71 o 
  -3  -2  10       61.65       68.25      4.42 o 
  -2  -2  10      459.62      504.69     21.87 o 
  -1  -2  10     1359.70     1639.20     90.30 o 
   0  -2  10        6.98        8.14      1.81 o 
   1  -2  10      497.37      442.98     17.15 o 
   2  -2  10      124.19      116.83      5.03 o 
   3  -2  10      175.17      160.46     12.74 o 
   4  -2  10      196.55      180.53      7.62 o 
   5  -2  10       36.79       38.82      6.62 o 
   6  -2  10      120.60      128.86     10.72 o 
   7  -2  10        8.36        3.82      6.12 o 
  -9  -1  10      123.42      130.75     11.76 o 
  -8  -1  10      241.69      243.76      9.05 o 
  -7  -1  10        2.70        2.14      3.27 o 
  -6  -1  10      418.79      425.19     27.30 o 
  -5  -1  10        0.36        9.31      2.89 o 
  -4  -1  10      295.89      303.37      7.74 o 
  -3  -1  10      466.62      455.05     19.63 o 
  -2  -1  10      165.06      147.53      7.59 o 
  -1  -1  10     2029.69     2154.37     62.49 o 
   0  -1  10      515.76      627.93     29.49 o 
   1  -1  10     1215.35     1162.98     48.68 o 
   2  -1  10       53.72       50.67      3.91 o 
   3  -1  10      253.74      225.17      6.76 o 
   4  -1  10      239.76      254.93     11.86 o 
   5  -1  10       11.32        1.90      4.69 o 
   6  -1  10      178.79      166.46     11.98 o 
  -9   0  10       15.89       16.74      4.59 o 
  -8   0  10      644.81      636.05     13.41 o 
  -7   0  10       14.36       19.75      4.47 o 
  -6   0  10      346.20      343.92      9.07 o 
  -5   0  10      141.73      166.16      6.50 o 
  -4   0  10      478.55      487.35     13.56 o 
  -3   0  10      527.24      553.01     13.69 o 
  -2   0  10       14.71       17.77      2.35 o 
  -1   0  10      766.97      890.14     17.47 o 
   0   0  10      318.01      329.29      7.70 o 
   1   0  10      343.18      357.51     18.30 o 
   2   0  10      436.31      486.46     19.56 o 
   3   0  10        3.04        7.57      2.58 o 
   4   0  10      152.45      150.49     10.16 o 
   5   0  10      292.74      265.73     13.63 o 
   6   0  10      114.25      137.05     11.47 o 
  -9   1  10        7.63       14.43      4.58 o 
  -8   1  10      497.33      541.42     28.82 o 
  -7   1  10      206.49      185.25      7.80 o 
  -6   1  10      129.93      124.04      8.35 o 
  -5   1  10        4.12        1.98      3.76 o 
  -4   1  10      349.39      406.67     12.70 o 
  -3   1  10      634.57      689.33     10.63 o 
  -2   1  10      513.76      534.66     12.34 o 
  -1   1  10     1358.67     1340.07     13.39 o 
   0   1  10     1330.02     1322.87     13.83 o 
   1   1  10       18.12       15.02      2.61 o 
   2   1  10      747.50      687.99     10.85 o 
   3   1  10       31.22       17.31      5.32 o 
   4   1  10      118.42      142.23     10.69 o 
   5   1  10      322.65      287.05     14.58 o 
   6   1  10       42.79       38.82      8.32 o 
  -9   2  10      100.39       98.54     10.06 o 
  -8   2  10      159.73      132.00     10.19 o 
  -7   2  10      139.85      130.91      9.02 o 
  -6   2  10        0.07       -2.55      3.56 o 
  -5   2  10      304.63      278.04     11.14 o 
  -4   2  10       26.63       18.47      4.23 o 
  -3   2  10      110.43      125.53      4.81 o 
  -2   2  10     1176.19     1189.07     21.27 o 
  -1   2  10       74.28       74.05      4.39 o 
   0   2  10      745.63      795.58     11.18 o 
   1   2  10      491.47      492.94      9.18 o 
   2   2  10      649.34      652.56     17.54 o 
   3   2  10       40.93       42.00      6.99 o 
   4   2  10      149.74      131.89     10.81 o 
   5   2  10      113.89       96.87     10.42 o 
  -9   3  10       98.46      107.29     10.33 o 
  -8   3  10       60.29       64.90      8.00 o 
  -7   3  10      209.55      200.65     10.88 o 
  -6   3  10       83.67       86.95      7.74 o 
  -5   3  10      366.20      373.61     12.93 o 
  -4   3  10       83.14       72.69      4.31 o 
  -3   3  10      352.40      350.39      7.71 o 
  -2   3  10     1735.05     1940.72     19.20 o 
  -1   3  10       11.81       17.39      2.90 o 
   0   3  10      164.74      166.35      5.98 o 
   1   3  10      387.33      386.22     13.91 o 
   2   3  10       13.16       18.21      5.74 o 
   3   3  10      552.55      541.52     18.04 o 
   4   3  10        8.26        7.56      6.15 o 
   5   3  10       40.82       40.51      8.60 o 
  -9   4  10        1.95        5.70      5.45 o 
  -8   4  10      110.22       97.11      9.62 o 
  -7   4  10       58.92       52.66      6.87 o 
  -6   4  10      359.79      364.00     13.84 o 
  -5   4  10      282.11      252.00     11.11 o 
  -4   4  10      713.51      727.96     23.22 o 
  -3   4  10      113.91      124.88      9.71 o 
  -2   4  10     1491.46     1486.64     24.82 o 
  -1   4  10        0.93       -1.30      2.28 o 
   0   4  10     1118.29     1118.58     21.85 o 
   1   4  10      591.75      559.82     16.99 o 
   2   4  10        8.28        7.62      5.92 o 
   3   4  10      316.95      287.13     14.74 o 
   4   4  10        0.82       -0.55      6.07 o 
  -9   5  10        1.66       -0.39      5.26 o 
  -8   5  10       24.20       15.97      6.29 o 
  -7   5  10       80.73       72.70      8.18 o 
  -6   5  10      314.64      297.79     12.68 o 
  -5   5  10        6.29        8.94      3.06 o 
  -4   5  10      989.36     1002.48     22.88 o 
  -3   5  10      252.11      254.12     17.31 o 
  -2   5  10       11.85        9.94      5.56 o 
  -1   5  10        5.21        5.04      2.82 o 
   0   5  10      131.79      137.28      9.90 o 
   1   5  10      510.89      537.17     17.54 o 
   2   5  10       39.54       22.94      7.23 o 
   3   5  10      128.06      126.63     11.69 o 
  -9   6  10       33.55       36.54      7.57 o 
  -8   6  10       21.07       25.42      6.95 o 
  -7   6  10       12.54       15.71      5.76 o 
  -6   6  10      166.02      169.96      7.11 o 
  -5   6  10      103.29      113.64      6.33 o 
  -4   6  10      960.34      994.32     19.08 o 
  -3   6  10      199.09      203.72     15.08 o 
  -2   6  10       78.15       92.22      5.60 o 
  -1   6  10      193.11      200.31     11.38 o 
   0   6  10       62.73       72.34      8.66 o 
   1   6  10      165.60      165.80     11.89 o 
   2   6  10       51.13       51.87      8.92 o 
  -9   7  10       18.91       14.95      7.00 o 
  -8   7  10      101.87      107.43     10.34 o 
  -7   7  10        3.51        4.85      3.69 o 
  -6   7  10      144.64      148.42      7.36 o 
  -5   7  10      201.32      190.42      7.69 o 
  -4   7  10      193.22      163.10     10.16 o 
  -3   7  10      316.87      340.64     15.76 o 
  -2   7  10        0.06        0.08      4.81 o 
  -1   7  10      440.38      464.03     16.77 o 
   0   7  10      115.15      104.01     10.51 o 
   1   7  10       80.60       64.23      9.42 o 
  -8   8  10       60.81       74.33      9.11 o 
  -7   8  10       68.19       73.68      6.38 o 
  -6   8  10      152.23      179.98      8.26 o 
  -5   8  10       27.51       39.70      5.04 o 
  -4   8  10        6.59        3.83      3.49 o 
  -3   8  10      125.79      129.06     10.35 o 
  -2   8  10      170.27      165.46     11.73 o 
  -1   8  10       91.83       98.44     10.39 o 
   0   8  10       97.94      102.91     11.15 o 
  -7   9  10      147.07      143.32      8.07 o 
  -6   9  10      101.90       88.71      7.00 o 
  -5   9  10       72.15       76.63      6.43 o 
  -4   9  10       12.87       17.95      6.80 o 
  -3   9  10       63.32       64.72      8.92 o 
  -2   9  10      133.61      122.57     11.32 o 
  -1   9  10       31.11       29.11      8.18 o 
   1 -12  11       49.08       59.57      8.11 o 
   2 -12  11      133.72      131.04     10.80 o 
   3 -12  11       29.69       36.83      7.50 o 
   4 -12  11       55.91       87.96     10.05 o 
  -2 -11  11        5.75        0.04      5.16 o 
  -1 -11  11      103.56      121.24      9.95 o 
   0 -11  11      102.10       99.27      9.27 o 
   1 -11  11      118.10      121.33      9.44 o 
   2 -11  11       43.47       46.41      7.26 o 
   3 -11  11       18.30       18.07      6.07 o 
   4 -11  11      108.77      123.80     10.25 o 
   5 -11  11       25.17       29.03      6.71 o 
  -3 -10  11       50.59       48.85      8.17 o 
  -2 -10  11        8.40        9.79      5.56 o 
  -1 -10  11      155.48      166.69      7.33 o 
   0 -10  11      656.69      727.01     19.39 o 
   1 -10  11      119.15      161.17     10.08 o 
   2 -10  11       52.25       58.48      7.43 o 
   3 -10  11        2.64        0.29      4.50 o 
   4 -10  11       65.22       77.47      8.44 o 
   5 -10  11       48.34       46.10      7.28 o 
   6 -10  11       31.73       38.88      7.61 o 
  -4  -9  11        2.93        6.87      5.68 o 
  -3  -9  11       26.89       33.63      6.96 o 
  -2  -9  11       66.28       64.93      5.39 o 
  -1  -9  11        4.82        3.91      3.15 o 
   0  -9  11      344.39      312.17     12.89 o 
   1  -9  11       23.81       16.07      4.69 o 
   2  -9  11       83.11       95.46      8.48 o 
   3  -9  11       79.89       89.18      8.53 o 
   4  -9  11      134.95      141.59      9.84 o 
   5  -9  11       66.25       82.55      8.40 o 
   6  -9  11        3.78        4.20      5.37 o 
  -5  -8  11       52.27       49.72      8.23 o 
  -4  -8  11        1.86        0.67      4.95 o 
  -3  -8  11      188.45      192.11      7.44 o 
  -2  -8  11      829.78      837.05     40.12 o 
  -1  -8  11        2.40        1.77      2.88 o 
   0  -8  11      181.65      229.44     10.91 o 
   1  -8  11        0.64        0.14      3.59 o 
   2  -8  11      124.99      123.12      8.56 o 
   3  -8  11      141.94      148.08      9.44 o 
   4  -8  11      145.28      173.31     10.35 o 
   5  -8  11      116.75      109.83      6.60 o 
   6  -8  11       68.55       70.88      6.06 o 
  -6  -7  11        0.55        0.37      5.82 o 
  -5  -7  11       26.30       34.85      7.32 o 
  -4  -7  11       49.04       52.48      4.80 o 
  -3  -7  11        4.75        5.48      2.97 o 
  -2  -7  11      628.94      742.07     58.25 o 
  -1  -7  11      352.33      323.66      8.37 o 
   0  -7  11      156.06      137.47      8.33 o 
   1  -7  11      269.29      268.10     11.21 o 
   2  -7  11       17.09       26.49      5.13 o 
   3  -7  11      805.21      822.18     36.44 o 
   4  -7  11        5.21        0.67      2.77 o 
   5  -7  11      265.02      268.73      9.00 o 
   6  -7  11       63.34       71.89      5.92 o 
   7  -7  11       28.83       24.20      4.82 o 
  -7  -6  11       25.62       30.29      7.91 o 
  -6  -6  11        1.16        1.41      5.25 o 
  -5  -6  11       21.16       21.80      6.34 o 
  -4  -6  11      429.34      431.47     20.29 o 
  -3  -6  11       42.18       52.10      8.15 o 
  -2  -6  11       48.47       32.08      3.54 o 
  -1  -6  11       20.09       31.48      3.86 o 
   0  -6  11      348.34      423.21     37.70 o 
   1  -6  11      389.12      368.28     12.75 o 
   2  -6  11       15.05        4.35      2.39 o 
   3  -6  11      666.89      717.98     46.92 o 
   4  -6  11      199.20      206.76      7.55 o 
   5  -6  11      329.46      348.39     11.10 o 
   6  -6  11       25.14       28.07      6.31 o 
   7  -6  11        0.04       -2.15      3.41 o 
  -7  -5  11        0.21       -1.55      5.22 o 
  -6  -5  11       63.94       73.66      8.91 o 
  -5  -5  11      540.08      524.72     12.63 o 
  -4  -5  11      718.92      694.70     37.06 o 
  -3  -5  11      222.24      279.60     16.38 o 
  -2  -5  11      121.15      193.82      9.01 o 
  -1  -5  11      470.75      486.76     29.15 o 
   0  -5  11      181.09      173.84     18.25 o 
   1  -5  11      188.27      201.27     15.55 o 
   2  -5  11      124.58       90.25      4.86 o 
   3  -5  11      183.52      173.78      6.64 o 
   4  -5  11      284.68      308.94      8.75 o 
   5  -5  11       85.57       77.65      5.70 o 
   6  -5  11       70.08       57.82      5.33 o 
   7  -5  11       10.96       13.61      6.52 o 
  -8  -4  11       30.47       38.30      8.44 o 
  -7  -4  11       21.90       28.67      7.26 o 
  -6  -4  11      114.00      110.83      6.45 o 
  -5  -4  11      559.50      552.36     11.83 o 
  -4  -4  11      233.26      293.02     17.40 o 
  -3  -4  11      178.17      125.76      8.53 o 
  -2  -4  11        0.45        3.64      2.21 o 
  -1  -4  11      734.72      715.53     44.87 o 
   0  -4  11        9.77        3.00      2.83 o 
   1  -4  11      405.63      399.60     18.03 o 
   2  -4  11      704.99      793.06     25.14 o 
   3  -4  11       18.99       16.26      3.07 o 
   4  -4  11      415.18      407.73     13.32 o 
   5  -4  11       28.71       29.72      4.47 o 
   6  -4  11      153.60      178.28     11.92 o 
   7  -4  11      108.56      112.53     11.15 o 
  -8  -3  11       43.60       46.70      8.69 o 
  -7  -3  11       10.81       13.35      3.88 o 
  -6  -3  11      203.75      214.60      8.38 o 
  -5  -3  11      693.96      644.24     12.17 o 
  -4  -3  11      139.17       84.37     12.06 o 
  -3  -3  11      592.27      688.23     31.54 o 
  -2  -3  11      145.34      165.46     12.43 o 
  -1  -3  11      491.09      510.84     11.66 o 
   0  -3  11      249.24      298.77     15.38 o 
   1  -3  11       94.49      124.76      5.70 o 
   2  -3  11     1114.81     1050.15     43.25 o 
   3  -3  11        0.09       -1.57      2.03 o 
   4  -3  11      188.40      229.34     16.31 o 
   5  -3  11      252.76      242.62      8.29 o 
   6  -3  11       58.02       66.18      8.82 o 
  -8  -2  11       19.47       17.60      6.86 o 
  -7  -2  11       52.94       49.59      5.17 o 
  -6  -2  11      135.43      130.79      6.77 o 
  -5  -2  11      307.57      351.94     11.29 o 
  -4  -2  11       72.82       48.03      4.18 o 
  -3  -2  11      333.39      318.91     16.97 o 
  -2  -2  11      417.65      415.94     12.33 o 
  -1  -2  11       97.39       78.97      6.43 o 
   0  -2  11      239.77      182.35      9.79 o 
   1  -2  11        0.13        1.84      3.58 o 
   2  -2  11     1204.08     1280.65     74.03 o 
   3  -2  11       74.46       64.83      6.67 o 
   4  -2  11      131.79      107.80     10.34 o 
   5  -2  11      177.42      175.34     11.37 o 
   6  -2  11        1.34        5.24      5.69 o 
  -9  -1  11       53.35       53.57      9.44 o 
  -8  -1  11       14.96       13.80      4.14 o 
  -7  -1  11      508.42      523.68     14.87 o 
  -6  -1  11       35.61       37.58      4.50 o 
  -5  -1  11       37.34       22.61      3.61 o 
  -4  -1  11      130.35      144.48      6.07 o 
  -3  -1  11       24.28       23.17      4.41 o 
  -2  -1  11     1553.62     1573.23     23.28 o 
  -1  -1  11       25.92       35.33      3.14 o 
   0  -1  11     1579.80     1622.72     62.07 o 
   1  -1  11      157.87      183.28      9.43 o 
   2  -1  11      307.03      280.70      7.50 o 
   3  -1  11      246.45      287.11     24.06 o 
   4  -1  11        3.29        4.13      4.82 o 
   5  -1  11      325.37      319.43     14.85 o 
   6  -1  11       68.45       67.12      9.22 o 
  -9   0  11       54.10       73.12      6.43 o 
  -8   0  11        1.33        1.42      3.77 o 
  -7   0  11      592.45      562.41     12.37 o 
  -6   0  11      178.10      198.42      7.56 o 
  -5   0  11      253.86      287.55     11.51 o 
  -4   0  11      118.11       99.66      7.28 o 
  -3   0  11       50.24       46.26      5.78 o 
  -2   0  11      503.75      499.99     13.35 o 
  -1   0  11      122.37      122.21      7.47 o 
   0   0  11     2192.34     2293.33     57.80 o 
   1   0  11      415.88      427.15     22.87 o 
   2   0  11       23.62       32.80      3.50 o 
   3   0  11       25.15       25.16      5.65 o 
   4   0  11       49.61       66.42      8.27 o 
   5   0  11      163.09      144.73     11.41 o 
  -9   1  11      160.43      160.76      8.65 o 
  -8   1  11        7.28       12.23      4.39 o 
  -7   1  11       69.69       89.97      8.70 o 
  -6   1  11      281.20      246.77     11.32 o 
  -5   1  11       79.98       65.82      6.84 o 
  -4   1  11      708.36      709.10     16.86 o 
  -3   1  11       49.54       59.91      6.37 o 
  -2   1  11      460.14      475.83      8.42 o 
  -1   1  11     1935.54     1961.15     37.44 o 
   0   1  11      210.90      234.30      6.79 o 
   1   1  11      724.84      720.89     18.51 o 
   2   1  11        1.88       -1.95      3.97 o 
   3   1  11      437.15      474.97     16.31 o 
   4   1  11      205.10      168.11     11.88 o 
   5   1  11       55.19       49.78      8.61 o 
  -9   2  11      161.92      158.75     12.00 o 
  -8   2  11      108.88       93.39      8.96 o 
  -7   2  11       19.02       17.48      5.32 o 
  -6   2  11      336.53      362.61     13.82 o 
  -5   2  11       14.84       23.29      5.22 o 
  -4   2  11      308.24      286.96     11.37 o 
  -3   2  11      117.21      121.60      5.13 o 
  -2   2  11      915.69      999.00     12.61 o 
  -1   2  11      300.30      283.47      7.32 o 
   0   2  11        0.03       -0.06      2.33 o 
   1   2  11       93.25      112.84      5.35 o 
   2   2  11      311.00      308.56     13.29 o 
   3   2  11      251.24      251.37     13.31 o 
   4   2  11      210.13      205.14     13.13 o 
   5   2  11        3.12        4.37      6.15 o 
  -9   3  11       37.45       30.49      7.44 o 
  -8   3  11      108.73      131.61     10.67 o 
  -7   3  11        9.96       11.22      5.42 o 
  -6   3  11      213.14      208.42     10.95 o 
  -5   3  11      278.32      298.81     12.49 o 
  -4   3  11       48.43       63.46      6.73 o 
  -3   3  11     1039.31     1105.58     13.73 o 
  -2   3  11       57.59       53.65      4.18 o 
  -1   3  11      279.04      334.93      8.22 o 
   0   3  11       69.63       49.36      6.49 o 
   1   3  11       95.65       72.23      8.34 o 
   2   3  11      527.95      496.01     16.90 o 
   3   3  11       78.52       80.81      9.60 o 
   4   3  11       31.61       35.51      8.16 o 
  -9   4  11        2.39       -0.55      5.42 o 
  -8   4  11      134.06      122.99     10.06 o 
  -7   4  11       22.21       24.16      5.95 o 
  -6   4  11       51.09       46.95      6.55 o 
  -5   4  11      591.93      533.28     16.10 o 
  -4   4  11       67.40       53.89      4.70 o 
  -3   4  11      917.74      915.67     30.57 o 
  -2   4  11       20.30       18.41      3.42 o 
  -1   4  11      110.66       98.06      5.45 o 
   0   4  11      297.74      357.38     13.95 o 
   1   4  11       11.49       28.62      6.64 o 
   2   4  11      791.06      701.11     20.62 o 
   3   4  11        6.78        1.87      6.14 o 
  -9   5  11        0.25       -1.49      5.30 o 
  -8   5  11       81.47       83.25      9.08 o 
  -7   5  11       27.77       29.66      6.68 o 
  -6   5  11       19.27       22.94      5.62 o 
  -5   5  11      704.58      650.48     15.51 o 
  -4   5  11       79.86      103.83      8.86 o 
  -3   5  11      185.15      194.15     13.25 o 
  -2   5  11       44.74       58.30      4.89 o 
  -1   5  11      228.97      257.41     12.35 o 
   0   5  11      214.74      186.84     11.43 o 
   1   5  11        2.61        9.13      6.22 o 
   2   5  11      125.42      126.62     11.33 o 
   3   5  11       53.47       53.15      9.53 o 
  -9   6  11       20.02       20.85      7.04 o 
  -8   6  11        5.95        5.78      5.41 o 
  -7   6  11       73.29       72.05      8.81 o 
  -6   6  11       65.30       68.22      7.90 o 
  -5   6  11      421.54      434.01     10.65 o 
  -4   6  11        1.80        5.29      3.43 o 
  -3   6  11       21.70       26.63      3.91 o 
  -2   6  11      532.09      546.89     17.03 o 
  -1   6  11        0.54       -5.19      4.75 o 
   0   6  11      232.87      279.18     14.13 o 
   1   6  11        2.23       -1.69      5.74 o 
   2   6  11        3.25        1.09      6.46 o 
  -8   7  11        1.02       -0.26      5.22 o 
  -7   7  11       85.24       94.10      9.32 o 
  -6   7  11        3.09       -1.06      3.32 o 
  -5   7  11      201.76      190.27      7.93 o 
  -4   7  11       27.73       23.12      4.35 o 
  -3   7  11        4.54        3.14      3.42 o 
  -2   7  11      181.83      188.36     11.88 o 
  -1   7  11       79.02       70.83      9.18 o 
   1   7  11       74.08       89.57     10.98 o 
  -7   8  11       81.83       88.02     10.10 o 
  -6   8  11        3.19       -4.26      3.65 o 
  -5   8  11       38.24       32.71      5.05 o 
  -4   8  11      136.45      153.89     10.48 o 
  -3   8  11       16.76       16.45      6.40 o 
  -2   8  11       90.29       98.10     10.38 o 
  -1   8  11       87.46       85.86     10.41 o 
  -6   9  11       14.29       21.50      5.11 o 
  -5   9  11       14.95       17.99      4.79 o 
  -4   9  11       29.54       22.40      7.37 o 
  -3   9  11       37.15       38.46      8.26 o 
   0 -12  12       78.39       80.62      9.24 o 
   1 -12  12       28.78       31.49      7.08 o 
   2 -12  12       52.80       58.74      8.17 o 
   3 -12  12        8.45       10.82      6.18 o 
  -2 -11  12       66.23       66.61      8.75 o 
  -1 -11  12       10.35       12.45      5.49 o 
   0 -11  12      332.96      326.41     14.53 o 
   1 -11  12       41.09       43.95      7.37 o 
   2 -11  12       12.46        8.18      5.14 o 
   3 -11  12       61.21       69.01      8.63 o 
   4 -11  12        0.70        1.55      4.95 o 
  -3 -10  12        0.22       -2.74      4.93 o 
  -2 -10  12       80.49       85.01      9.14 o 
  -1 -10  12      255.86      224.71     11.99 o 
   0 -10  12      218.22      231.61     11.92 o 
   1 -10  12       46.47       47.40      6.70 o 
   2 -10  12        0.00       -4.68      4.23 o 
   3 -10  12      179.91      171.86     11.52 o 
   4 -10  12       29.68       38.60      6.94 o 
   5 -10  12       20.53       18.92      6.38 o 
  -4  -9  12       65.92       62.69      8.89 o 
  -3  -9  12        0.57       -1.89      4.65 o 
  -2  -9  12      187.14      189.25     10.39 o 
  -1  -9  12      545.69      566.69     26.51 o 
   0  -9  12       52.17       50.86      6.93 o 
   1  -9  12       86.56       88.64      8.00 o 
   2  -9  12        1.02        0.33      3.92 o 
   3  -9  12       70.59       70.94      7.87 o 
   4  -9  12      102.01      123.13     10.01 o 
   5  -9  12        0.42        1.81      4.78 o 
   6  -9  12      293.65      338.23     15.78 o 
  -5  -8  12       27.41       26.66      7.43 o 
  -4  -8  12      110.27      121.23     10.31 o 
  -3  -8  12       49.33       46.61      4.80 o 
  -2  -8  12       54.76       42.68      4.61 o 
  -1  -8  12      357.73      390.88     18.82 o 
   0  -8  12       47.09       41.42      5.92 o 
   1  -8  12      267.76      287.40     12.38 o 
   2  -8  12       82.28       80.02      8.05 o 
   3  -8  12        0.24       -2.93      3.83 o 
   4  -8  12      151.00      156.34      7.22 o 
   5  -8  12        1.40       -2.92      3.13 o 
   6  -8  12      252.60      273.54     10.19 o 
  -6  -7  12      148.80      138.91     11.81 o 
  -5  -7  12      206.91      190.99     12.22 o 
  -4  -7  12       41.26       42.74      4.67 o 
  -3  -7  12      193.30      187.13     14.78 o 
  -2  -7  12      103.27      127.21      6.38 o 
  -1  -7  12       10.82       17.44      3.20 o 
   0  -7  12      177.15      170.13      9.52 o 
   1  -7  12       76.64       51.45      6.22 o 
   2  -7  12      806.23      804.00     19.86 o 
   3  -7  12      314.14      330.57      9.15 o 
   4  -7  12      327.58      364.57     10.09 o 
   5  -7  12        5.52        7.41      3.58 o 
   6  -7  12      119.94      118.02      7.25 o 
  -6  -6  12      190.60      150.57     11.81 o 
  -5  -6  12      208.79      180.60      7.68 o 
  -4  -6  12       28.28       24.84      3.98 o 
  -3  -6  12      768.99      786.55     43.71 o 
  -2  -6  12       15.59       33.51      3.89 o 
  -1  -6  12      100.06      108.78      6.88 o 
   0  -6  12      346.96      350.11     12.64 o 
   1  -6  12        4.78        8.11      3.64 o 
   2  -6  12      830.32      817.77     19.39 o 
   3  -6  12      825.55      823.63     27.99 o 
   4  -6  12      494.73      518.45     17.30 o 
   5  -6  12       19.92       20.91      3.96 o 
   6  -6  12       25.45       24.92      4.62 o 
  -7  -5  12       32.38       28.66      7.55 o 
  -6  -5  12       20.37       21.86      6.65 o 
  -5  -5  12       49.58       44.09      4.71 o 
  -4  -5  12        1.48        3.67      3.08 o 
  -3  -5  12       89.27      100.92      5.74 o 
  -2  -5  12       19.57       16.78      3.01 o 
  -1  -5  12        2.64       -0.69      2.19 o 
   0  -5  12      520.05      472.18     14.37 o 
   1  -5  12       41.48       36.68      5.41 o 
   2  -5  12      263.99      244.18      7.33 o 
   3  -5  12      565.06      546.41     29.75 o 
   4  -5  12      607.51      627.49     22.08 o 
   5  -5  12      154.42      150.25      7.29 o 
   6  -5  12        0.12       -2.64      3.10 o 
  -7  -4  12       38.73       43.77      8.03 o 
  -6  -4  12       73.46       78.80      6.02 o 
  -5  -4  12      118.58      134.68      6.84 o 
  -4  -4  12      503.42      409.60     31.23 o 
  -3  -4  12       79.91       70.18     10.26 o 
  -2  -4  12      524.55      609.35     44.28 o 
  -1  -4  12      337.30      384.97     25.76 o 
   0  -4  12      518.11      458.15     13.69 o 
   1  -4  12      381.61      347.25     12.12 o 
   2  -4  12      266.89      257.75     18.45 o 
   3  -4  12      501.01      521.03     40.04 o 
   4  -4  12       21.29       20.92      3.77 o 
   5  -4  12      120.84      127.12      6.84 o 
   6  -4  12       43.29       30.13      7.46 o 
  -8  -3  12        6.94        5.99      6.59 o 
  -7  -3  12       15.41       17.65      4.16 o 
  -6  -3  12       13.86       12.39      3.77 o 
  -5  -3  12       20.47       13.35      3.57 o 
  -4  -3  12      269.61      341.89      9.10 o 
  -3  -3  12        5.51        2.47      2.62 o 
  -2  -3  12     1133.45     1101.82     73.75 o 
  -1  -3  12      603.75      587.03     15.30 o 
   0  -3  12        1.10        5.64      3.17 o 
   1  -3  12      233.00      246.39      9.77 o 
   2  -3  12      389.99      392.36     13.19 o 
   3  -3  12      247.54      240.50     10.30 o 
   4  -3  12      138.48      133.99      8.37 o 
   5  -3  12      100.19       95.25      9.59 o 
   6  -3  12      309.59      329.42     15.91 o 
  -8  -2  12       76.80       74.09      6.51 o 
  -7  -2  12       91.98       79.67      6.24 o 
  -6  -2  12       59.65       76.40      7.44 o 
  -5  -2  12        6.01       -0.26      2.74 o 
  -4  -2  12      153.52      127.16      6.15 o 
  -3  -2  12      110.16      116.92      5.62 o 
  -2  -2  12      142.60      149.95      8.39 o 
  -1  -2  12      933.19      855.72     17.96 o 
   0  -2  12      104.95       93.15      4.53 o 
   1  -2  12     1219.80     1246.79     82.71 o 
   2  -2  12      159.37      159.83     11.82 o 
   3  -2  12      103.96       97.02      5.53 o 
   4  -2  12      285.29      298.42     13.39 o 
   5  -2  12        2.59        5.11      5.26 o 
   6  -2  12      306.43      283.72     15.43 o 
  -8  -1  12       96.17      101.69      6.91 o 
  -7  -1  12        0.30       -1.87      3.21 o 
  -6  -1  12       47.66       35.22      4.36 o 
  -5  -1  12       81.08      110.47      6.01 o 
  -4  -1  12      175.12      179.81      9.41 o 
  -3  -1  12      413.52      437.11     13.44 o 
  -2  -1  12       56.93       72.65      6.69 o 
  -1  -1  12      810.26      890.54     18.34 o 
   0  -1  12       25.24       42.91      5.74 o 
   1  -1  12      637.23      633.46     29.18 o 
   2  -1  12        5.35        4.44      2.56 o 
   3  -1  12       74.96       64.34      4.93 o 
   4  -1  12      215.21      210.21     12.10 o 
   5  -1  12       40.39       36.77      7.52 o 
  -9   0  12        1.03       -1.92      4.08 o 
  -8   0  12      129.42      127.33      8.99 o 
  -7   0  12       42.68       56.05      5.42 o 
  -6   0  12        1.34       -4.17      3.90 o 
  -5   0  12        1.76       -0.24      3.90 o 
  -4   0  12       32.46       23.11      5.01 o 
  -3   0  12      250.08      272.45     10.91 o 
  -2   0  12      572.67      488.49     13.86 o 
  -1   0  12      846.71      820.00     39.85 o 
   0   0  12       31.00       21.24      3.08 o 
   1   0  12       22.07       36.84      3.68 o 
   2   0  12      417.36      435.77     30.78 o 
   3   0  12      130.54      116.20      9.80 o 
   4   0  12      332.21      342.76     15.06 o 
   5   0  12       50.43       49.36      8.43 o 
  -9   1  12       32.92       35.04      7.42 o 
  -8   1  12       31.01       24.83      6.79 o 
  -7   1  12      324.36      297.87     13.34 o 
  -6   1  12        2.26        1.63      4.46 o 
  -5   1  12      232.95      268.19     11.76 o 
  -4   1  12       16.49        6.55      3.90 o 
  -3   1  12      392.54      370.99     12.83 o 
  -2   1  12      169.21      192.15      9.32 o 
  -1   1  12     1170.75     1244.09     60.34 o 
   0   1  12        3.46        4.93      6.52 o 
   1   1  12      128.99      140.28      7.31 o 
   2   1  12      195.14      222.41     11.88 o 
   3   1  12       32.68       54.06      7.94 o 
   4   1  12       90.82       82.28     10.02 o 
  -9   2  12       14.75       12.68      6.79 o 
  -8   2  12        0.28        3.56      5.35 o 
  -7   2  12       63.58       74.67      8.13 o 
  -6   2  12       44.68       45.31      6.83 o 
  -5   2  12      349.52      372.35     13.72 o 
  -4   2  12      118.58      148.34      9.45 o 
  -3   2  12      176.90      204.81      9.93 o 
  -2   2  12       12.54       10.10      2.80 o 
  -1   2  12      347.57      350.14      8.51 o 
   0   2  12      419.19      483.99      9.92 o 
   1   2  12      116.24       89.45      8.96 o 
   2   2  12      207.74      195.65     11.97 o 
   3   2  12      161.21      161.93     11.73 o 
   4   2  12       14.57       20.93      7.07 o 
  -9   3  12       18.26       26.64      7.13 o 
  -8   3  12        7.02        5.40      5.92 o 
  -7   3  12       16.34       22.69      5.86 o 
  -6   3  12      227.02      224.91     11.96 o 
  -5   3  12      188.80      180.22     10.30 o 
  -4   3  12      207.42      181.81     10.06 o 
  -3   3  12       12.90        9.47      3.94 o 
  -2   3  12      554.23      532.24     10.30 o 
  -1   3  12       49.05       61.34      4.76 o 
   0   3  12      395.49      404.16      9.47 o 
   1   3  12      371.71      424.90     15.55 o 
   2   3  12       26.45       31.52      7.34 o 
   3   3  12      177.09      164.25     12.35 o 
  -9   4  12       18.90       19.38      7.39 o 
  -8   4  12        5.03        7.10      5.69 o 
  -7   4  12       33.94       34.07      7.13 o 
  -6   4  12      453.85      458.75     16.39 o 
  -5   4  12       10.75       14.43      5.47 o 
  -4   4  12      218.16      235.01     11.37 o 
  -3   4  12      112.54      122.45      7.89 o 
  -2   4  12        1.52        3.51      2.88 o 
  -1   4  12       66.64       76.36      5.46 o 
   0   4  12       34.07       42.36      7.13 o 
   1   4  12      240.99      245.00     13.20 o 
   2   4  12       33.21       39.28      8.13 o 
   3   4  12       91.39      103.41     11.43 o 
  -8   5  12        4.67        5.89      6.32 o 
  -7   5  12       10.08       17.61      5.88 o 
  -6   5  12      112.23      119.21     10.15 o 
  -5   5  12       33.24       39.67      7.15 o 
  -4   5  12        6.02        3.97      3.34 o 
  -3   5  12       15.51       20.69      3.89 o 
  -2   5  12       74.34       98.26      8.89 o 
  -1   5  12      347.22      387.19     15.10 o 
   0   5  12       12.91       15.94      6.44 o 
   1   5  12      190.23      165.05     12.09 o 
   2   5  12       45.80       43.23      8.69 o 
  -8   6  12       86.02       90.46     10.34 o 
  -7   6  12        6.82        5.12      5.85 o 
  -6   6  12        0.81       -2.81      4.72 o 
  -5   6  12       33.80       40.34      7.26 o 
  -4   6  12        5.69        8.51      3.75 o 
  -3   6  12      142.24      158.23      7.42 o 
  -2   6  12        8.31        8.82      5.80 o 
  -1   6  12      172.42      199.19     12.35 o 
   0   6  12        1.72       -1.93      5.83 o 
   1   6  12       13.05       11.29      7.23 o 
  -7   7  12       43.49       39.40      7.56 o 
  -6   7  12        1.04       -2.62      5.29 o 
  -5   7  12       11.90        8.27      5.91 o 
  -4   7  12        1.32        3.03      3.73 o 
  -3   7  12      231.65      258.49     13.55 o 
  -2   7  12       57.02       55.60      8.56 o 
  -1   7  12      130.95      149.86     11.98 o 
   0   7  12       43.50       54.95      9.37 o 
  -6   8  12        3.16        3.28      4.17 o 
  -5   8  12       16.17       20.82      4.90 o 
  -4   8  12       29.88       23.94      7.17 o 
  -3   8  12       51.21       47.07      8.57 o 
  -2   8  12       74.51       87.10     10.69 o 
  -1 -11  13       17.44       24.96      6.50 o 
   0 -11  13        9.90        9.84      5.61 o 
   1 -11  13       78.08       86.83      9.42 o 
   2 -11  13       20.65       29.17      6.94 o 
   3 -11  13        0.62       -2.09      4.97 o 
  -3 -10  13       60.65       63.02      8.86 o 
  -2 -10  13      130.25      130.27      7.28 o 
  -1 -10  13        3.62        8.86      5.22 o 
   0 -10  13       72.69       87.35      8.88 o 
   1 -10  13       21.43       29.05      6.40 o 
   2 -10  13       43.49       32.77      6.41 o 
   3 -10  13       19.00       25.26      6.32 o 
   4 -10  13       44.40       46.75      7.45 o 
  -4  -9  13        9.20        6.37      6.04 o 
  -3  -9  13       23.89       23.71      4.43 o 
  -2  -9  13      220.15      241.59      8.79 o 
  -1  -9  13        2.56        3.59      4.43 o 
   0  -9  13      170.21      175.48     10.84 o 
   1  -9  13        2.01        8.09      4.62 o 
   2  -9  13       30.85       54.24      7.58 o 
   3  -9  13       41.53       41.43      6.79 o 
   4  -9  13       32.83       34.19      6.90 o 
   5  -9  13       49.65       56.37      8.38 o 
  -5  -8  13        8.32        6.01      6.16 o 
  -4  -8  13       66.10       61.96      8.48 o 
  -3  -8  13       31.31       44.29      4.72 o 
  -2  -8  13       64.76       70.40      5.61 o 
  -1  -8  13        3.29        2.16      4.11 o 
   0  -8  13      117.30      143.64      9.85 o 
   1  -8  13       28.10       18.41      5.12 o 
   2  -8  13        0.57        4.00      4.57 o 
   3  -8  13       63.89       68.26      8.07 o 
   4  -8  13        9.05        7.08      5.01 o 
   5  -8  13      129.52      139.62      7.72 o 
  -5  -7  13       74.63       55.34      8.57 o 
  -4  -7  13      135.39      148.83     17.32 o 
  -3  -7  13        3.56        3.56      3.03 o 
  -2  -7  13      133.20      142.37     14.10 o 
  -1  -7  13      152.52      145.07      9.18 o 
   0  -7  13       97.82       74.65      7.23 o 
   1  -7  13      284.36      325.08     13.43 o 
   2  -7  13      152.12      139.25      9.42 o 
   3  -7  13        1.46        3.41      3.99 o 
   4  -7  13       30.96       25.72      4.22 o 
   5  -7  13      267.75      303.80     10.17 o 
  -6  -6  13      386.96      352.03     16.45 o 
  -5  -6  13      176.42      165.47     10.93 o 
  -4  -6  13      122.00      130.23     11.22 o 
  -3  -6  13       30.54       24.46      3.84 o 
  -2  -6  13        1.70        0.20      2.54 o 
  -1  -6  13       66.77       97.17     13.32 o 
   0  -6  13        1.23       -0.26      3.50 o 
   1  -6  13      343.92      327.81     12.89 o 
   2  -6  13      612.61      603.04     17.58 o 
   3  -6  13        7.36        7.41      3.13 o 
   4  -6  13        3.92        4.38      3.21 o 
   5  -6  13       60.57       57.44      5.50 o 
  -7  -5  13       12.83       18.56      7.28 o 
  -6  -5  13      136.27      125.54      7.26 o 
  -5  -5  13      137.37      115.61      9.11 o 
  -4  -5  13      228.67      243.29     12.79 o 
  -3  -5  13      130.80      108.69      6.10 o 
  -2  -5  13      146.98      157.90      8.54 o 
  -1  -5  13       32.97       24.19      3.29 o 
   0  -5  13      117.90      120.63      8.35 o 
   1  -5  13      316.58      272.15     11.62 o 
   2  -5  13      311.62      300.53     12.55 o 
   3  -5  13      284.38      272.29     18.57 o 
   4  -5  13       19.39       17.78      3.83 o 
   5  -5  13        0.26        1.00      3.28 o 
  -7  -4  13        9.66        9.81      6.61 o 
  -6  -4  13        3.51        5.20      3.65 o 
  -5  -4  13       72.26       89.76      6.10 o 
  -4  -4  13       29.42       34.69      4.18 o 
  -3  -4  13      563.69      616.28     28.61 o 
  -2  -4  13      215.24      255.33     18.57 o 
  -1  -4  13        9.62        9.96      4.15 o 
   0  -4  13      183.42      180.81      9.41 o 
   1  -4  13       27.08       37.26      5.56 o 
   2  -4  13       29.13       30.14      3.58 o 
   3  -4  13      116.15      128.62      6.30 o 
   4  -4  13      110.66      105.88      6.34 o 
   5  -4  13       84.34       92.76      6.48 o 
  -8  -3  13       31.87       44.27      9.05 o 
  -7  -3  13       59.11       65.26      9.66 o 
  -6  -3  13       74.86       79.39      6.86 o 
  -5  -3  13       79.06       73.33      5.53 o 
  -4  -3  13        0.63       -1.53      2.78 o 
  -3  -3  13      251.31      290.05     21.12 o 
  -2  -3  13      392.61      353.38     12.93 o 
  -1  -3  13        1.57       -1.01      3.10 o 
   0  -3  13      433.78      370.94     12.94 o 
   1  -3  13      259.76      217.14     10.09 o 
   2  -3  13        4.15        6.02      2.53 o 
   3  -3  13       95.55      103.02     10.62 o 
   4  -3  13       76.71       85.79      5.93 o 
   5  -3  13      180.36      165.77     11.71 o 
  -8  -2  13        0.64        2.93      4.07 o 
  -7  -2  13      148.36      161.97      8.04 o 
  -6  -2  13        1.01       -1.20      3.17 o 
  -5  -2  13      191.93      175.25      9.18 o 
  -4  -2  13      200.27      191.34     11.31 o 
  -3  -2  13       84.72       82.95      7.26 o 
  -2  -2  13     1003.19     1037.83     20.92 o 
  -1  -2  13        2.04       -3.95      2.63 o 
   0  -2  13      335.33      354.95     12.39 o 
   1  -2  13      218.95      239.81     10.97 o 
   2  -2  13        2.77        2.34      3.14 o 
   3  -2  13      218.09      189.87      9.81 o 
   4  -2  13        3.83        0.25      4.68 o 
   5  -2  13      163.93      151.75     11.82 o 
  -8  -1  13        0.54        0.60      3.81 o 
  -7  -1  13      121.33      130.53      7.26 o 
  -6  -1  13       41.33       32.57      4.65 o 
  -5  -1  13       60.14       78.51      7.47 o 
  -4  -1  13      244.07      252.50     11.60 o 
  -3  -1  13       46.21       34.81      5.38 o 
  -2  -1  13      360.75      372.92     13.11 o 
  -1  -1  13       71.39       52.87      6.30 o 
   0  -1  13       57.14       76.47      6.76 o 
   1  -1  13        7.83       12.98      2.98 o 
   2  -1  13       75.76       62.94      4.98 o 
   3  -1  13      524.34      547.86     17.37 o 
   4  -1  13       30.00       24.68      6.57 o 
   5  -1  13       95.38       90.20     10.25 o 
  -8   0  13       47.90       49.65      6.02 o 
  -7   0  13       37.77       42.27      7.24 o 
  -6   0  13        1.48        1.22      4.60 o 
  -5   0  13       40.29       52.43      6.62 o 
  -4   0  13      241.44      234.73     11.00 o 
  -3   0  13        8.36        6.45      4.18 o 
  -2   0  13      289.42      287.96     11.72 o 
  -1   0  13       64.66       76.43      7.04 o 
   0   0  13       50.30       54.24      4.33 o 
   1   0  13      146.77      141.10      9.08 o 
   2   0  13       31.13       24.46      3.70 o 
   3   0  13      364.16      339.12     14.71 o 
   4   0  13       34.55       37.71      7.73 o 
  -8   1  13       58.35       58.24      8.06 o 
  -7   1  13       11.31       16.66      5.65 o 
  -6   1  13       90.54       97.15      8.62 o 
  -5   1  13       58.06       67.37      7.88 o 
  -4   1  13      503.32      508.48     15.68 o 
  -3   1  13      354.77      397.28     13.65 o 
  -2   1  13        2.32        3.42      4.04 o 
  -1   1  13       40.89       40.95      5.15 o 
   0   1  13       13.96        6.89      3.49 o 
   1   1  13      324.32      357.51      9.21 o 
   2   1  13       16.33       15.41      5.78 o 
   3   1  13      158.32      153.85     11.51 o 
   4   1  13       11.23       13.13      6.58 o 
  -8   2  13       66.54       78.44      9.18 o 
  -7   2  13       25.60       21.54      6.53 o 
  -6   2  13      111.93      126.61     10.04 o 
  -5   2  13       75.29       62.08      7.37 o 
  -4   2  13       91.35       85.45      7.79 o 
  -3   2  13       73.63       64.74      6.81 o 
  -2   2  13        7.71       11.52      4.31 o 
  -1   2  13      286.77      285.32      8.11 o 
   0   2  13      321.88      338.97      9.04 o 
   1   2  13      129.95      129.49     10.35 o 
   2   2  13      367.13      375.69     15.58 o 
   3   2  13       44.73       47.83      8.46 o 
  -8   3  13       76.66       66.50      8.70 o 
  -7   3  13      148.75      154.63     10.97 o 
  -6   3  13       73.25       90.68      8.73 o 
  -5   3  13      547.50      561.51     17.41 o 
  -4   3  13       12.48       23.91      5.99 o 
  -3   3  13       79.97       72.56      7.74 o 
  -2   3  13       88.11       90.89      5.67 o 
  -1   3  13      634.38      677.55     17.92 o 
   0   3  13      127.37      110.96      9.71 o 
   1   3  13        0.55       -2.37      5.13 o 
   2   3  13      149.77      169.00     12.44 o 
   3   3  13        4.77        0.43      6.11 o 
  -8   4  13       31.94       37.38      7.62 o 
  -7   4  13       96.80       96.50      9.36 o 
  -6   4  13       12.32       20.49      5.93 o 
  -5   4  13      474.36      524.58     17.15 o 
  -4   4  13       97.11       94.91      8.53 o 
  -3   4  13       77.28       75.26      5.61 o 
  -2   4  13      132.12      157.77      6.98 o 
  -1   4  13      177.04      187.74     11.43 o 
   0   4  13      179.47      172.86     11.46 o 
   1   4  13        3.96        0.88      5.79 o 
   2   4  13       60.64       70.15      9.76 o 
  -8   5  13        9.66        9.19      6.65 o 
  -7   5  13       52.00       49.22      8.29 o 
  -6   5  13       22.81       19.58      6.02 o 
  -5   5  13       68.84       77.64      9.16 o 
  -4   5  13       48.02       57.40      7.75 o 
  -3   5  13        3.03        4.32      3.46 o 
  -2   5  13      329.22      309.35      9.41 o 
  -1   5  13        2.39        1.67      5.36 o 
   0   5  13      135.33      130.02     11.37 o 
   1   5  13       29.37       37.06      8.34 o 
  -7   6  13       35.78       49.07      8.44 o 
  -6   6  13       13.92       25.67      6.64 o 
  -5   6  13        0.69        1.61      5.49 o 
  -4   6  13      207.35      228.62      8.70 o 
  -3   6  13       11.63       15.21      4.18 o 
  -2   6  13      130.70      148.40     11.41 o 
  -1   6  13       19.75       13.63      6.67 o 
   0   6  13       46.06       39.50      8.45 o 
  -6   7  13       12.49       13.69      6.70 o 
  -5   7  13       49.90       55.85      8.59 o 
  -4   7  13      184.85      194.29      8.71 o 
  -3   7  13       19.94       17.99      6.97 o 
  -2   7  13       59.40       70.26      9.60 o 
   0 -11  14       52.50       48.31      7.92 o 
   1 -11  14       13.46       14.85      6.20 o 
   2 -11  14        0.26       -5.93      4.29 o 
  -2 -10  14        0.41       -3.95      4.47 o 
  -1 -10  14       41.86       59.94      7.95 o 
   0 -10  14        8.58       12.30      5.58 o 
   1 -10  14       87.76       89.12      9.45 o 
   2 -10  14        0.13       -3.82      4.53 o 
   3 -10  14       43.65       55.90      7.96 o 
  -3  -9  14       71.98       86.18      6.30 o 
  -2  -9  14        2.71        5.62      4.44 o 
  -1  -9  14       41.44       47.13      6.86 o 
   0  -9  14       27.21       26.82      6.15 o 
   1  -9  14       81.64       90.49      9.11 o 
   2  -9  14       37.19       23.77      6.41 o 
   3  -9  14       20.31       19.09      5.74 o 
   4  -9  14      132.14      127.05     10.41 o 
  -4  -8  14        7.64       16.53      4.25 o 
  -3  -8  14      124.03      122.29     14.48 o 
  -2  -8  14        0.48        2.42      3.16 o 
  -1  -8  14      110.62      121.56      9.56 o 
   0  -8  14       92.78       84.18      8.55 o 
   1  -8  14       93.36       78.09      8.10 o 
   2  -8  14      100.75       95.86      8.73 o 
   3  -8  14        5.56        9.04      4.66 o 
   4  -8  14      145.54      155.78     11.00 o 
  -5  -7  14        2.54        6.13      5.88 o 
  -4  -7  14        9.02       10.92      3.80 o 
  -3  -7  14      132.47      157.15     14.63 o 
  -2  -7  14        1.06       -2.46      2.74 o 
  -1  -7  14       12.14       10.15      4.78 o 
   0  -7  14      214.17      210.21     11.27 o 
   1  -7  14        2.09        2.65      4.01 o 
   2  -7  14       93.27      100.01      8.54 o 
   3  -7  14        0.81        0.05      4.00 o 
   4  -7  14       59.37       55.56      7.79 o 
   5  -7  14       19.26       20.12      4.51 o 
  -6  -6  14       60.73       42.90      8.33 o 
  -5  -6  14       16.60       27.76      5.16 o 
  -4  -6  14       50.09       31.68      8.41 o 
  -3  -6  14      362.62      341.31     29.51 o 
  -2  -6  14        2.07        7.07      3.19 o 
  -1  -6  14        7.46        1.85      3.74 o 
   0  -6  14      230.03      183.69     10.68 o 
   1  -6  14       82.73       88.15      7.77 o 
   2  -6  14        3.69        4.01      4.07 o 
   3  -6  14       10.69       17.13      5.08 o 
   4  -6  14        1.67        1.63      3.17 o 
   5  -6  14       49.70       67.34      6.17 o 
  -6  -5  14       29.18       28.15      4.88 o 
  -5  -5  14       55.41       49.97      5.98 o 
  -4  -5  14      181.28      211.99      8.08 o 
  -3  -5  14       82.23       89.83      5.93 o 
  -2  -5  14      136.80      117.51      6.18 o 
  -1  -5  14      123.26      115.28      8.73 o 
   0  -5  14      265.55      265.50     11.85 o 
   1  -5  14      137.82      126.03      8.74 o 
   2  -5  14        1.82        1.02      3.87 o 
   3  -5  14       23.45       25.36      5.27 o 
   4  -5  14       83.53       75.99      6.07 o 
   5  -5  14      239.63      250.01      9.57 o 
  -7  -4  14       29.28       25.77      5.05 o 
  -6  -4  14       38.21       41.50      5.33 o 
  -5  -4  14       47.05       46.96      5.14 o 
  -4  -4  14       98.77       86.11      6.03 o 
  -3  -4  14        0.81        4.96      3.23 o 
  -2  -4  14       33.44       61.04      7.49 o 
  -1  -4  14       61.60       40.89      5.72 o 
   0  -4  14       76.77       71.37      6.87 o 
   1  -4  14      160.99      150.03      9.20 o 
   2  -4  14       13.85        6.69      3.88 o 
   3  -4  14        6.32        5.86      3.03 o 
   4  -4  14      120.60      116.06      6.87 o 
   5  -4  14      139.21      141.03     11.45 o 
  -7  -3  14       30.67       44.23      7.36 o 
  -6  -3  14       42.42       40.06      5.22 o 
  -5  -3  14       19.90       18.26      3.98 o 
  -4  -3  14      184.67      230.64     12.33 o 
  -3  -3  14      809.81      706.01     18.63 o 
  -2  -3  14       31.33       22.27      4.88 o 
  -1  -3  14      201.12      191.57     10.23 o 
   0  -3  14        4.57        1.84      3.39 o 
   1  -3  14      111.88      115.38      8.44 o 
   2  -3  14       89.67       94.81      5.66 o 
   3  -3  14       27.51       40.12      4.54 o 
   4  -3  14      112.83      127.09     10.31 o 
   5  -3  14        1.45       -0.34      5.49 o 
  -8  -2  14       88.16       77.20      6.82 o 
  -7  -2  14       10.32       10.41      4.09 o 
  -6  -2  14       67.04       82.18      6.46 o 
  -5  -2  14       54.22       48.57      5.14 o 
  -4  -2  14        0.65        2.14      4.12 o 
  -3  -2  14      512.86      480.89     15.51 o 
  -2  -2  14        8.38       11.23      4.15 o 
  -1  -2  14      455.19      458.79     14.92 o 
   0  -2  14      101.59      105.59      7.78 o 
   1  -2  14       16.15       13.61      4.17 o 
   2  -2  14      114.06      104.76      6.61 o 
   3  -2  14       55.90       49.21      4.86 o 
   4  -2  14      128.59      154.12     11.53 o 
  -8  -1  14      101.85       99.79      7.43 o 
  -7  -1  14        8.56        5.84      4.07 o 
  -6  -1  14      182.31      162.85     10.58 o 
  -5  -1  14      341.59      308.10     13.36 o 
  -4  -1  14        0.13        0.32      4.04 o 
  -3  -1  14      283.72      274.65     12.03 o 
  -2  -1  14      189.27      211.75     10.86 o 
  -1  -1  14      218.16      194.98     10.05 o 
   0  -1  14      213.59      198.16     10.21 o 
   1  -1  14       51.35       58.82      4.87 o 
   2  -1  14      356.93      374.96     30.21 o 
   3  -1  14       11.31        7.18      5.36 o 
   4  -1  14       83.85       94.99     10.32 o 
  -8   0  14       13.70       17.23      6.17 o 
  -7   0  14       33.71       37.47      7.25 o 
  -6   0  14       33.31       43.05      7.21 o 
  -5   0  14      356.27      313.07     13.44 o 
  -4   0  14       52.37       68.05      7.37 o 
  -3   0  14      279.30      289.31     12.61 o 
  -2   0  14      524.95      486.17     15.25 o 
  -1   0  14        2.41        3.22      4.07 o 
   0   0  14      185.62      207.65     10.44 o 
   1   0  14        7.28       13.39      3.38 o 
   2   0  14      312.19      300.37     13.76 o 
   3   0  14       45.73       46.59      7.89 o 
   4   0  14       46.53       55.08      8.87 o 
  -8   1  14       18.20       10.05      6.44 o 
  -7   1  14      106.32      116.52     10.56 o 
  -6   1  14       16.57       12.82      5.88 o 
  -5   1  14      203.77      196.66     11.18 o 
  -4   1  14       67.53       61.45      7.49 o 
  -3   1  14        2.09        1.61      4.38 o 
  -2   1  14      189.63      220.72     11.13 o 
  -1   1  14      336.73      309.58     12.59 o 
   0   1  14      332.62      314.04     15.12 o 
   1   1  14       38.46       49.95      7.40 o 
   2   1  14      189.20      186.43     12.24 o 
   3   1  14       59.75       58.30      8.70 o 
  -8   2  14        4.88       -0.10      5.34 o 
  -7   2  14      173.56      152.87     11.21 o 
  -6   2  14      356.11      348.66     15.25 o 
  -5   2  14      180.71      183.45     11.02 o 
  -4   2  14      485.42      451.90     15.63 o 
  -3   2  14        3.67        0.45      4.01 o 
  -2   2  14      131.60      121.54      9.05 o 
  -1   2  14      248.61      251.09      8.27 o 
   0   2  14      189.19      195.12      7.72 o 
   1   2  14      210.90      202.72     12.36 o 
   2   2  14        0.44        2.61      5.83 o 
  -8   3  14       31.92       39.05      8.36 o 
  -7   3  14       43.86       45.21      8.24 o 
  -6   3  14      292.00      281.54     13.78 o 
  -5   3  14        0.19        1.03      4.65 o 
  -4   3  14      237.76      255.45     12.44 o 
  -3   3  14       36.91       34.81      6.38 o 
  -2   3  14      309.15      370.15     14.01 o 
  -1   3  14      130.80      126.04      6.70 o 
   0   3  14       75.25       73.81      8.69 o 
   1   3  14      192.61      221.49     13.23 o 
   2   3  14       10.53        9.97      6.65 o 
  -8   4  14      155.21      146.43     12.49 o 
  -7   4  14       17.60       20.68      6.56 o 
  -6   4  14      121.57      142.20     11.22 o 
  -5   4  14       64.98       63.50      8.10 o 
  -4   4  14       92.16       73.37      8.14 o 
  -3   4  14      112.27      108.36      8.80 o 
  -2   4  14       51.13       62.36      5.38 o 
  -1   4  14      104.57      110.94     10.31 o 
   0   4  14        0.63        2.38      5.73 o 
   1   4  14       39.66       32.27      8.07 o 
  -7   5  14        4.67        3.46      5.61 o 
  -6   5  14       74.98       89.49      9.46 o 
  -5   5  14      181.30      175.04     12.16 o 
  -4   5  14       94.88       99.75      9.74 o 
  -3   5  14      173.18      181.18     11.18 o 
  -2   5  14        1.71       -0.28      5.33 o 
  -1   5  14      169.46      178.12     12.40 o 
   0   5  14       18.16       17.25      7.20 o 
  -6   6  14       27.82       24.42      6.95 o 
  -5   6  14      210.14      244.47     13.94 o 
  -4   6  14        0.03       -1.56      5.29 o 
  -3   6  14       55.75       66.52      8.98 o 
  -2   6  14       35.27       36.85      8.13 o 
  -1 -10  15       14.81       18.60      6.17 o 
   0 -10  15       97.98      109.58      9.82 o 
   1 -10  15        5.89        4.66      5.14 o 
   2 -10  15       17.30       26.85      7.14 o 
  -2  -9  15       15.62        7.78      5.27 o 
  -1  -9  15        1.84        1.74      4.81 o 
   0  -9  15       75.22       64.87      8.29 o 
   1  -9  15      266.90      243.89     13.65 o 
   2  -9  15        1.09       -4.25      4.33 o 
   3  -9  15       89.51       89.77      9.21 o 
  -4  -8  15       37.38       37.39      5.00 o 
  -3  -8  15       10.73        5.73      3.98 o 
  -2  -8  15       51.40       61.36      7.80 o 
  -1  -8  15       69.11       63.44      7.76 o 
   0  -8  15       65.27       71.97      8.53 o 
   1  -8  15      838.70      781.44     21.93 o 
   2  -8  15       16.08       14.13      5.66 o 
   3  -8  15       65.83       71.04      8.70 o 
   4  -8  15       10.35        8.64      5.32 o 
  -5  -7  15        2.57        2.53      3.73 o 
  -4  -7  15       44.18       57.62      6.54 o 
  -3  -7  15        2.27        2.95      3.43 o 
  -2  -7  15       68.55       60.78      7.39 o 
  -1  -7  15      173.40      172.75     11.09 o 
   0  -7  15        2.24       -0.68      4.23 o 
   1  -7  15      573.14      525.80     17.92 o 
   2  -7  15       26.73       21.77      5.83 o 
   3  -7  15       79.59       65.18      7.96 o 
   4  -7  15       58.80       50.21      7.87 o 
  -5  -6  15       13.01        7.25      3.94 o 
  -4  -6  15       32.51       39.67      5.03 o 
  -3  -6  15      120.00      128.54     10.48 o 
  -2  -6  15        1.35        0.77      3.11 o 
  -1  -6  15      338.45      255.63     12.75 o 
   0  -6  15      136.98      127.58      9.67 o 
   1  -6  15      141.76      126.57      9.26 o 
   2  -6  15       79.00       74.83      7.79 o 
   3  -6  15       10.17        7.33      5.01 o 
   4  -6  15      115.01      134.67     10.75 o 
  -6  -5  15       12.92        5.30      4.05 o 
  -5  -5  15       24.55       27.09      7.22 o 
  -4  -5  15       62.11       65.86      6.56 o 
  -3  -5  15      543.20      527.64     47.56 o 
  -2  -5  15       17.17       16.55      4.57 o 
  -1  -5  15      121.08      125.90      9.16 o 
   0  -5  15      100.75       87.53      7.85 o 
   1  -5  15       75.82       64.04      7.53 o 
   2  -5  15      133.84      124.35      9.57 o 
   3  -5  15      105.45       72.05      7.76 o 
   4  -5  15      138.18      125.81      7.45 o 
  -6  -4  15        5.56       11.58      5.34 o 
  -5  -4  15       21.88       19.81      4.21 o 
  -4  -4  15        7.50        9.70      3.63 o 
  -3  -4  15      699.71      700.37     54.80 o 
  -2  -4  15      254.13      197.30     10.99 o 
  -1  -4  15       74.98       69.87      7.65 o 
   0  -4  15      287.99      251.35     11.93 o 
   1  -4  15       16.59       12.08      4.55 o 
   2  -4  15      136.01      110.75      9.03 o 
   3  -4  15      164.27      138.93      9.90 o 
   4  -4  15      145.54      157.67     10.91 o 
  -7  -3  15       20.31       17.55      4.85 o 
  -6  -3  15       11.06        3.77      3.85 o 
  -5  -3  15       20.01       25.70      4.55 o 
  -4  -3  15      177.42      148.94      7.33 o 
  -3  -3  15       82.51       77.05      8.40 o 
  -2  -3  15      272.20      274.25     12.62 o 
  -1  -3  15        1.89        2.56      3.97 o 
   0  -3  15      270.67      263.08     12.03 o 
   1  -3  15       14.65       16.94      4.96 o 
   2  -3  15       90.14      103.91      8.67 o 
   3  -3  15      138.66      136.20     10.73 o 
   4  -3  15        2.32        4.51      5.56 o 
  -7  -2  15       18.35       24.90      5.14 o 
  -6  -2  15        3.90       -1.13      3.42 o 
  -5  -2  15       92.55       83.81      8.52 o 
  -4  -2  15      466.64      464.87     16.56 o 
  -3  -2  15       41.80       40.46      6.39 o 
  -2  -2  15      325.00      306.87     13.20 o 
  -1  -2  15        8.86       10.68      4.38 o 
   0  -2  15      134.12      138.33      9.42 o 
   1  -2  15      120.11       95.69      7.90 o 
   2  -2  15      108.97       90.90      8.25 o 
   3  -2  15      122.67      133.89     10.69 o 
  -7  -1  15        6.39        5.52      5.74 o 
  -6  -1  15       37.84       32.40      6.61 o 
  -5  -1  15        0.24       -0.98      4.92 o 
  -4  -1  15      585.48      524.70     17.20 o 
  -3  -1  15       97.98      102.18      8.99 o 
  -2  -1  15      271.83      266.40     12.19 o 
  -1  -1  15      181.01      167.06     10.17 o 
   0  -1  15       19.03       11.97      4.79 o 
   1  -1  15       93.20      101.67      8.33 o 
   2  -1  15       21.61       20.20      4.01 o 
   3  -1  15      112.14      125.64     11.09 o 
  -7   0  15       36.12       39.73      7.39 o 
  -6   0  15      239.34      234.95     12.93 o 
  -5   0  15       35.16       30.41      6.97 o 
  -4   0  15      198.75      224.15     12.22 o 
  -3   0  15       29.95       29.11      5.88 o 
  -2   0  15       59.36       60.63      7.33 o 
  -1   0  15      370.50      391.83     14.45 o 
   0   0  15        1.21       -4.47      3.28 o 
   1   0  15      163.57      155.99     11.29 o 
   2   0  15       95.74      129.05     10.87 o 
   3   0  15      114.31      135.06     11.70 o 
  -7   1  15        4.88        4.94      6.00 o 
  -6   1  15      410.03      387.46     16.34 o 
  -5   1  15       43.56       45.00      7.46 o 
  -4   1  15       21.46       19.82      6.01 o 
  -3   1  15        5.46        1.30      4.72 o 
  -2   1  15       86.12       92.42      8.59 o 
  -1   1  15      348.68      303.35     12.95 o 
   0   1  15       47.43       55.73      6.85 o 
   1   1  15       43.07       50.44      7.71 o 
   2   1  15      166.71      169.74     12.36 o 
  -7   2  15       32.41       25.71      7.50 o 
  -6   2  15       87.44       79.55      8.97 o 
  -5   2  15      283.13      293.35     13.83 o 
  -4   2  15       26.06       20.89      6.22 o 
  -3   2  15       12.30        9.76      5.39 o 
  -2   2  15        6.08        6.85      4.50 o 
  -1   2  15      164.60      191.00     10.81 o 
   0   2  15      178.06      189.12     12.00 o 
   1   2  15       15.67       14.75      6.73 o 
   2   2  15      101.82      120.43     11.78 o 
  -7   3  15       51.61       51.48      8.66 o 
  -6   3  15        0.99        3.28      5.44 o 
  -5   3  15      134.65      128.02     10.19 o 
  -4   3  15       15.35       13.76      5.54 o 
  -3   3  15      105.46      113.25      9.54 o 
  -2   3  15      131.63      128.49      9.70 o 
   0   3  15      323.84      370.35     15.96 o 
   1   3  15        0.18       -0.51      6.11 o 
  -7   4  15       30.43       30.43      7.29 o 
  -6   4  15       28.19       33.77      7.18 o 
  -5   4  15      157.36      168.64     11.48 o 
  -4   4  15       36.21       43.75      7.59 o 
  -3   4  15       52.53       40.16      7.24 o 
  -2   4  15       90.99      111.07      9.41 o 
  -1   4  15        6.05        3.14      6.04 o 
   0   4  15      109.81      125.51     11.51 o 
  -6   5  15        2.12        5.99      6.41 o 
  -5   5  15       30.23       31.91      7.06 o 
  -4   5  15      187.35      203.02     12.70 o 
  -3   5  15        1.54       -0.59      5.01 o 
  -1  -9  16       26.43       27.57      6.31 o 
   0  -9  16      127.29      131.24     10.63 o 
   1  -9  16        6.32        7.02      5.78 o 
  -3  -8  16       18.64       21.69      6.35 o 
  -2  -8  16        1.26        3.21      4.60 o 
  -1  -8  16       12.32        7.30      4.98 o 
   0  -8  16      467.34      427.77     17.28 o 
   1  -8  16       52.13       56.79      7.91 o 
   2  -8  16        5.13       12.21      5.33 o 
  -4  -7  16       27.84       29.48      4.80 o 
  -3  -7  16       52.83       65.56      5.94 o 
  -2  -7  16        8.70        4.17      4.82 o 
  -1  -7  16        0.55       -0.13      4.26 o 
   0  -7  16      551.03      474.89     17.45 o 
   1  -7  16       84.85       69.22      8.37 o 
   2  -7  16       80.04       69.22      8.08 o 
   3  -7  16       56.38       55.63      7.87 o 
  -5  -6  16        0.33       -2.00      3.46 o 
  -4  -6  16       83.81       97.46      6.83 o 
  -3  -6  16        0.80       -1.41      3.36 o 
  -2  -6  16       60.27       61.94      7.94 o 
  -1  -6  16        5.90        3.61      4.81 o 
   0  -6  16      182.48      171.14     11.14 o 
   1  -6  16       84.23       93.23      8.68 o 
   2  -6  16       88.18       79.79      8.34 o 
   3  -6  16       90.05       74.18      8.86 o 
  -5  -5  16        4.93        6.43      4.07 o 
  -4  -5  16      192.07      193.88      9.95 o 
  -3  -5  16       56.58       48.27      5.14 o 
  -2  -5  16      221.43      187.91     11.61 o 
  -1  -5  16       12.90        6.86      4.52 o 
   0  -5  16       48.94       43.90      6.54 o 
   1  -5  16      133.73      121.14      9.74 o 
   2  -5  16        8.97        5.76      4.54 o 
   3  -5  16      108.07       96.40      9.32 o 
  -6  -4  16       67.05       64.74      6.46 o 
  -5  -4  16        0.06        0.37      3.59 o 
  -4  -4  16      121.01      114.72     19.70 o 
  -3  -4  16      213.42      184.08     11.33 o 
  -2  -4  16      252.97      207.18     11.62 o 
  -1  -4  16       52.37       49.81      7.07 o 
   0  -4  16        0.57       -2.51      3.83 o 
   1  -4  16      255.22      231.77     12.07 o 
   2  -4  16       41.93       42.65      6.92 o 
   3  -4  16       41.34       37.30      6.79 o 
  -6  -3  16       61.52       63.13      6.35 o 
  -5  -3  16       22.58       24.46      6.64 o 
  -4  -3  16      101.63       91.68      9.42 o 
  -3  -3  16      168.61      169.13     11.20 o 
  -2  -3  16      131.93      138.59      9.78 o 
  -1  -3  16      143.09      127.95      9.35 o 
   0  -3  16        1.72        0.19      3.83 o 
   1  -3  16      150.63      135.50      9.88 o 
   2  -3  16      153.15      128.36      9.87 o 
   3  -3  16        0.18       -0.57      4.22 o 
  -6  -2  16       63.75       52.44      8.36 o 
  -5  -2  16       41.87       38.95      7.38 o 
  -4  -2  16       13.34        7.87      5.12 o 
  -3  -2  16      282.04      257.65     13.07 o 
  -2  -2  16       62.75       56.89      7.08 o 
  -1  -2  16      164.01      143.33      9.74 o 
   0  -2  16       10.47       14.12      4.82 o 
   1  -2  16      158.86      137.56      9.52 o 
   2  -2  16      255.92      231.29     12.21 o 
  -7  -1  16       11.27       15.77      6.91 o 
  -6  -1  16       52.55       41.44      7.86 o 
  -5  -1  16       79.45       77.86      9.19 o 
  -4  -1  16        2.77        3.76      4.60 o 
  -3  -1  16      107.54      119.86      9.85 o 
  -2  -1  16      178.13      169.39     10.53 o 
  -1  -1  16       59.44       50.54      6.76 o 
   0  -1  16      101.17      116.42      9.25 o 
   1  -1  16       11.50       12.22      5.05 o 
  -7   0  16       68.65       76.13      9.76 o 
  -6   0  16       20.43       18.57      6.77 o 
  -5   0  16      221.15      244.29     13.13 o 
  -4   0  16       50.06       48.08      7.19 o 
  -3   0  16      152.47      153.39     10.78 o 
  -2   0  16      155.67      153.86     10.60 o 
  -1   0  16       18.89       18.37      5.57 o 
   0   0  16      141.53      116.02      9.26 o 
   2   0  16      128.00      148.64     11.79 o 
  -7   1  16       54.08       67.64      9.03 o 
  -6   1  16        9.29        4.59      6.01 o 
  -5   1  16       31.75       28.62      7.03 o 
  -4   1  16        6.50        4.40      5.48 o 
  -3   1  16      234.17      236.44     12.76 o 
  -2   1  16      339.02      333.90     14.07 o 
  -1   1  16       99.72       97.15      8.88 o 
   0   1  16      145.59      144.23      9.98 o 
  -6   2  16       83.66       82.31      9.87 o 
  -5   2  16        0.26        0.54      5.48 o 
  -4   2  16        1.22       -2.46      4.74 o 
  -3   2  16       38.41       22.59      5.98 o 
  -2   2  16       97.38      104.06      8.92 o 
  -1   2  16      246.24      246.36     12.46 o 
  -6   3  16       98.83      105.10     10.75 o 
  -5   3  16       18.84       24.13      6.68 o 
  -4   3  16      102.50      116.83      9.94 o 
  -3   3  16       65.56       61.49      8.41 o 
  -2   3  16        9.27        0.31      4.91 o 
  -5   4  16       69.28       77.21      9.59 o 
  -4   4  16       71.48       72.60      9.30 o 
  -3   4  16      118.88      135.72     10.98 o 
  -1  -8  17       16.39       13.29      5.69 o 
   0  -8  17        0.75        3.58      5.36 o 
  -3  -7  17       38.36       34.04      6.88 o 
  -2  -7  17       14.04       10.49      5.71 o 
  -1  -7  17       81.67       84.87      9.46 o 
   0  -7  17       23.09       23.80      6.14 o 
   1  -7  17       41.32       38.10      7.12 o 
  -4  -6  17        3.26        3.12      3.83 o 
  -3  -6  17       32.27       31.14      6.67 o 
  -2  -6  17       19.69       14.81      5.94 o 
  -1  -6  17       26.06       20.91      6.25 o 
   0  -6  17       37.64       29.73      6.20 o 
   1  -6  17       48.83       52.91      7.45 o 
   2  -6  17       97.87       99.05      9.85 o 
  -4  -5  17       52.53       45.58      5.66 o 
  -3  -5  17       41.89       44.46      7.22 o 
  -2  -5  17        7.52        6.57      4.79 o 
  -1  -5  17       20.11       19.33      5.78 o 
   0  -5  17      132.85      130.56      9.97 o 
   1  -5  17        0.36        0.31      4.57 o 
   2  -5  17       67.86       64.85      8.00 o 
  -5  -4  17       35.07       30.33      5.24 o 
  -4  -4  17      124.09      111.81      9.87 o 
  -3  -4  17       63.06       58.02      8.17 o 
  -2  -4  17       42.42       48.88      7.37 o 
  -1  -4  17       12.46       11.92      5.29 o 
   0  -4  17       90.48       89.06      8.97 o 
   1  -4  17       12.22        8.27      5.31 o 
   2  -4  17       42.90       39.01      7.18 o 
  -5  -3  17        3.37        4.78      5.85 o 
  -4  -3  17       59.92       65.02      8.56 o 
  -3  -3  17        0.94       -3.28      4.34 o 
  -2  -3  17      191.34      189.40     11.51 o 
  -1  -3  17       11.39        8.15      5.02 o 
   0  -3  17       38.47       39.41      6.90 o 
   1  -3  17      138.67      134.58     10.45 o 
   2  -3  17        3.43       -0.63      4.29 o 
  -6  -2  17       31.36       28.88      7.67 o 
  -5  -2  17        2.95       -1.50      5.39 o 
  -4  -2  17       63.85       72.86      8.96 o 
  -3  -2  17       28.97       21.07      5.77 o 
  -2  -2  17      103.84       98.70      8.98 o 
  -1  -2  17       65.04       85.55      8.38 o 
   0  -2  17       52.89       50.88      7.32 o 
   1  -2  17      313.19      277.46     13.67 o 
  -6  -1  17       74.92       84.22     10.50 o 
  -5  -1  17        3.47        2.43      5.19 o 
  -4  -1  17       32.53       35.40      7.32 o 
  -3  -1  17       92.61       92.68      9.52 o 
  -2  -1  17       19.88       23.24      6.34 o 
  -1  -1  17      139.79      135.33     10.34 o 
   0  -1  17        3.80       -1.99      4.42 o 
   1  -1  17      245.35      229.84     12.47 o 
  -6   0  17       83.89       90.23     10.09 o 
  -5   0  17       50.28       40.06      7.40 o 
  -4   0  17        1.56        4.57      5.39 o 
  -3   0  17      188.35      181.93     11.65 o 
  -2   0  17        9.01        1.23      4.71 o 
  -1   0  17      248.30      230.33     12.68 o 
   0   0  17       25.42       21.63      5.69 o 
  -6   1  17       50.28       49.75      8.69 o 
  -5   1  17       36.41       47.41      8.32 o 
  -4   1  17       78.92       86.96      9.68 o 
  -3   1  17      308.56      333.12     15.39 o 
  -2   1  17       49.75       52.53      7.98 o 
  -1   1  17      183.55      183.22     11.63 o 
  -5   2  17       63.03       48.19      8.43 o 
  -4   2  17       31.63       38.16      7.81 o 
  -3   2  17      172.58      186.14     12.30 o 
  -2   2  17       57.29       64.67      8.39 o 
  -4   3  17       39.61       39.88      8.15 o 
  -3   3  17       38.97       45.42      7.55 o 
  -2  -6  18       74.80       67.07      8.56 o 
  -1  -6  18        1.93       -0.33      4.70 o 
   0  -6  18        5.44        1.77      5.14 o 
  -3  -5  18       69.12       71.24      8.90 o 
  -2  -5  18       72.36       66.79      8.48 o 
  -1  -5  18        6.96        1.71      4.97 o 
   0  -5  18        1.29       -1.79      4.17 o 
  -4  -4  18        7.68       13.96      6.44 o 
  -3  -4  18      122.92       98.96      9.80 o 
  -2  -4  18       21.77       27.76      6.41 o 
  -1  -4  18       30.41       36.49      7.11 o 
   0  -4  18        1.04        4.19      5.19 o 
  -4  -3  18        0.07        4.05      5.93 o 
  -3  -3  18       97.40       98.00      9.94 o 
  -2  -3  18        5.93        2.41      4.60 o 
  -1  -3  18       64.69       57.01      7.76 o 
   0  -3  18        3.83        7.79      5.35 o 
  -4  -2  18       10.13        6.50      5.20 o 
  -3  -2  18       55.03       52.49      8.07 o 
  -2  -2  18       38.41       38.69      7.40 o 
  -1  -2  18      103.55      110.33     10.12 o 
   0  -2  18       65.22       71.59      8.73 o 
  -4  -1  18        0.64        2.95      5.63 o 
  -3  -1  18       50.65       57.99      8.02 o 
  -2  -1  18       84.72       76.40      9.16 o 
  -1  -1  18       31.35       24.70      6.31 o 
  -4   0  18        1.44       -2.30      5.04 o 
  -3   0  18       51.73       61.09      8.79 o 
  -2   0  18      124.46      133.92     10.57 o 
  -3   1  18        4.76       10.74      5.82 o 
                                                 
